# Supplementary material for: Molecular principles of redox-coupled sodium pumping of the ancient Rnf machinery
Source: Nat Commun. 2025 Mar 7;16:2302. doi: 10.1038/s41467-025-57375-8 (PMC11889175; doi:10.1038/s41467-025-57375-8)
Supplement: Supplementary file 12 — Source Data [file 41467_2025_57375_MOESM12_ESM.xlsx]

## Sheet: Fig. 2f
Rnf complementation strain rescues the growth of A. woodii on H2 and CO2. Growth curves were performed in three independent biological replicates, measured in triplicates (n = 3). One represantative growth curve is shown in the figure. A. woodii strains were grown at 30°C in complex medium according to Heise et al. containing 20 mM of NaCl and 50 µg ml-1 uracil under anoxic conditions using H2 + …
time [h]	ΔpyrE			Δrnf			Rnf complementation			RnfD D249A/N123A			RnfG T185A/Y113A			RnfB ΔB8			RnfAE ΔAE1
0	0.05	0.04	0.018	0.038	0.037	0.05	0.057	0.031	0.057	0.05	0.029	0.033	0.05	0.042	0.036	0.05	0.038	0.041	0.055	0.031	0.049
15	0.15	0.166	0.127	0.042	0.045	0.068	0.111	0.094	0.108	0.071	0.06	0.071	0.046	0.059	0.058	0.069	0.066	0.06	0.05	0.065	0.073
19	0.21	0.21	0.18	0.041	0.045	0.076	0.151	0.13	0.147	0.073	0.055	0.064	0.047	0.056	0.044	0.061	0.06	0.054	0.057	0.061	0.069
24	0.235	0.232	0.243	0.045	0.058	0.065	0.197	0.155	0.194	0.073	0.058	0.063	0.052	0.056	0.054	0.06	0.058	0.052	0.06	0.058	0.074
39	0.327	0.322	0.388	0.036	0.041	0.063	0.358	0.293	0.358	0.069	0.058	0.061	0.05	0.056	0.053	0.058	0.061	0.062	0.051	0.079	0.074
43	0.379	0.376	0.403	0.044	0.044	0.077	0.398	0.332	0.398	0.074	0.057	0.061	0.05	0.058	0.058	0.061	0.064	0.059	0.045	0.071	0.073
48	0.389	0.389	0.437	0.042	0.041	0.067	0.425	0.381	0.425	0.073	0.057	0.063	0.051	0.068	0.053	0.06	0.063	0.057	0.052	0.064	0.072
64	0.45	0.45	0.455	0.041	0.052	0.076	0.453	0.397	0.449	0.07	0.066	0.077	0.053	0.07	0.068	0.059	0.063	0.06	0.053	0.067	0.071
68	0.457	0.455	0.46	0.04	0.035	0.06	0.455	0.4	0.455	0.066	0.051	0.06	0.047	0.058	0.05	0.056	0.06	0.049	0.057	0.06	0.073
72	0.457	0.455	0.46	0.04	0.035	0.06	0.45	0.4	0.455	0.066	0.051	0.06	0.047	0.058	0.05	0.056	0.06	0.049	0.054	0.06	0.074
88	0.458	0.458	0.47	0.043	0.042	0.06	0.449	0.431	0.449	0.069	0.058	0.067	0.05	0.056	0.058	0.057	0.054	0.055	0.05	0.07	0.071
95	0.46	0.465	0.473	0.045	0.045	0.06	0.445	0.435	0.451	0.07	0.06	0.067	0.049	0.057	0.057	0.055	0.055	0.055	0.051	0.07	0.07

## Sheet: Fig. 2g
Fdred-dependent NAD+ oxidoreductase activity of Rnf-His in comparison to variants RnfG T185A/Y113A, RnfD D249A/N123A, RnfB ΔB8 and RnfAE ΔAE1. Activities were calculated from n=9 measurements (3 biological replicates with 3 technical replicates, respectively). Activities are given in U/mg.
Rnf_His
8.84	8.22	9.71	9.82	9.71	9.99	9.48	7.95	10.2
RnfG T185A/Y113A
0	0	0	0	0	0	0	0	0
RnfD D249A/N123A
0	0	0	0	0	0	0	0	0
RnfB ΔB8
0	0	0	0	0	0	0	0	0
RnfAE ΔAE1
0	0	0	0	0	0	0	0	0

## Sheet: Fig. 3c
The Rnf strains containing mutation of residues involved in Na+ binding and translocation showed either reduced growth or no phenotype. Growth curves were performed in three independent biological replicates, measured in triplicates (n = 3). One represantative growth curve is shown in the figure. A. woodii strains were grown at 30°C in complex medium according to Heise et al. containing 20 mM of …
time [h]	ΔpyrE			Δrnf			Rnf complementation			RnfA T110G			RnfA T111G			RnfA Q85A			RnfA Y105A
0	0.05	0.04	0.018	0.038	0.037	0.05	0.057	0.031	0.057	0.057	0.064	0.051	0.046	0.042	0.044	0.053	0.045	0.062	0.044	0.064	0.044
15	0.15	0.166	0.127	0.042	0.045	0.068	0.111	0.094	0.108	0.059	0.063	0.051	0.111	0.105	0.101	0.079	0.081	0.098	0.077	0.083	0.091
19	0.21	0.21	0.18	0.041	0.045	0.076	0.151	0.13	0.147	0.057	0.061	0.055	0.152	0.128	0.136	0.092	0.101	0.112	0.088	0.099	0.095
24	0.235	0.232	0.243	0.045	0.058	0.065	0.197	0.155	0.194	0.058	0.059	0.06	0.181	0.177	0.131	0.102	0.117	0.121	0.095	0.107	0.095
39	0.327	0.322	0.388	0.036	0.041	0.063	0.358	0.293	0.358	0.055	0.064	0.053	0.286	0.258	0.207	0.133	0.141	0.143	0.112	0.119	0.11
43	0.379	0.376	0.403	0.044	0.044	0.077	0.398	0.332	0.398	0.059	0.058	0.049	0.312	0.307	0.283	0.163	0.176	0.181	0.117	0.126	0.116
48	0.389	0.389	0.437	0.042	0.041	0.067	0.425	0.381	0.425	0.061	0.057	0.054	0.337	0.326	0.323	0.168	0.181	0.198	0.127	0.136	0.122
64	0.45	0.45	0.455	0.041	0.052	0.076	0.453	0.397	0.449	0.052	0.059	0.051	0.4	0.391	0.381	0.18	0.203	0.216	0.137	0.144	0.131
68	0.457	0.455	0.46	0.04	0.035	0.06	0.455	0.4	0.455	0.05	0.061	0.059	0.403	0.404	0.406	0.216	0.213	0.225	0.145	0.153	0.139
72	0.457	0.455	0.46	0.04	0.035	0.06	0.45	0.4	0.455	0.053	0.065	0.056	0.407	0.419	0.411	0.235	0.23	0.241	0.15	0.163	0.148
88	0.458	0.458	0.47	0.043	0.042	0.06	0.449	0.431	0.449	0.054	0.059	0.055	0.41	0.435	0.421	0.252	0.247	0.242	0.17	0.181	0.166
95	0.46	0.465	0.473	0.045	0.045	0.06	0.445	0.435	0.451	0.052	0.06	0.056	0.411	0.457	0.427	0.276	0.252	0.244	0.175	0.179	0.166
time [h]	RnfE R67A			RnfE V106G			RnfE L103G			RnfE N107A			RnfE E115A			RnfE E115K			RnfE E115Q
0	0.048	0.051	0.039	0.057	0.046	0.071	0.064	0.044	0.057	0.052	0.059	0.049	0.045	0.055	0.036	0.065	0.045	0.055	0.049	0.031	0.052
15	0.045	0.05	0.038	0.055	0.038	0.069	0.061	0.042	0.057	0.07	0.08	0.063	0.092	0.102	0.079	0.063	0.043	0.052	0.079	0.061	0.094
19	0.047	0.051	0.041	0.05	0.034	0.077	0.064	0.048	0.052	0.075	0.087	0.064	0.11	0.119	0.104	0.062	0.042	0.058	0.098	0.088	0.11
24	0.044	0.052	0.04	0.051	0.039	0.07	0.062	0.052	0.053	0.099	0.101	0.083	0.149	0.152	0.134	0.061	0.042	0.066	0.105	0.095	0.121
39	0.049	0.051	0.037	0.053	0.042	0.063	0.065	0.043	0.049	0.103	0.104	0.091	0.206	0.203	0.189	0.067	0.041	0.06	0.115	0.106	0.133
43	0.051	0.052	0.045	0.059	0.048	0.059	0.06	0.059	0.044	0.111	0.117	0.106	0.221	0.226	0.205	0.07	0.049	0.059	0.121	0.111	0.142
48	0.047	0.053	0.036	0.054	0.05	0.061	0.063	0.041	0.05	0.118	0.123	0.113	0.242	0.251	0.223	0.065	0.052	0.054	0.138	0.125	0.153
64	0.045	0.05	0.033	0.053	0.051	0.068	0.06	0.039	0.055	0.149	0.154	0.128	0.3	0.296	0.266	0.063	0.043	0.053	0.165	0.149	0.174
68	0.043	0.048	0.034	0.053	0.039	0.072	0.06	0.047	0.058	0.15	0.161	0.131	0.321	0.32	0.291	0.06	0.043	0.055	0.178	0.161	0.183
72	0.04	0.048	0.038	0.05	0.042	0.058	0.06	0.046	0.062	0.152	0.161	0.144	0.357	0.349	0.314	0.059	0.044	0.057	0.189	0.178	0.196
88	0.041	0.049	0.04	0.051	0.042	0.073	0.061	0.045	0.058	0.151	0.162	0.15	0.389	0.377	0.322	0.064	0.044	0.055	0.197	0.188	0.205
95	0.041	0.05	0.046	0.052	0.043	0.071	0.063	0.044	0.055	0.15	0.163	0.151	0.39	0.385	0.336	0.065	0.046	0.055	0.2	0.196	0.209

## Sheet: Fig. 3d
Fdred-dependent NAD+ oxidoreductase activity of Rnf-His in comparison to variants RnfA Y105A, RnfE L103G and RnfE R67A. Activities were calculated from n=9 measurements (3 biological replicates with 3 technical replicates, respectively). Activities are given in U/mg.
Rnf_His
8.84	8.22	9.71	9.82	9.71	9.99	9.48	7.95	10.2
RnfA Y105A
3.78	3.55	2.87	2.03	4.23	3.47	3.89	2.87	4.01
RnfE L103G
0.78	0.87	0.81	0.97	0.5	0.75	0.7	0.89	0.59
RnfE R67A
0.79	0.61	0.7	0.55	1.01	0.87	0.94	0.82	0.71

## Sheet: Supplementary Fig. 1a
Rnf complex from A. woodii was separated using SDS-PAGE.

## Sheet: Supplementary Fig. 1b
Elution profile of purified Rnf complex from A. woodii during size exclusion chromatography on “Superdex 200 Increase™ 10/300”.
		ml	Rnf-His A. woodii
		0	62.22
		0.03	62.22
		0.06	62.1
		0.09	60.85
		0.12	60.62
		0.15	60.5
		0.18	60.48
		0.21	60.46
		0.23	60.61
		0.26	61.51
		0.29	61.89
		0.32	61.98
		0.35	61.73
		0.38	61.36
		0.41	61.1
		0.44	60.93
		0.47	60.79
		0.5	60.69
		0.53	60.59
		0.56	60.53
		0.59	60.49
		0.62	60.45
		0.65	60.4
		0.67	60.35
		0.7	60.32
		0.73	60.29
		0.76	60.28
		0.79	60.27
		0.82	60.23
		0.85	60.22
		0.88	60.2
		0.91	60.16
		0.94	60.15
		0.97	60.15
		1	60.12
		1.03	60.11
		1.06	60.1
		1.08	60.08
		1.11	60.06
		1.14	60.05
		1.17	60.06
		1.2	60.04
		1.23	60.01
		1.26	60.03
		1.29	60.02
		1.32	59.99
		1.35	60.01
		1.38	60
		1.41	59.98
		1.44	59.98
		1.47	59.99
		1.5	59.96
		1.52	59.97
		1.55	59.97
		1.58	59.94
		1.61	59.95
		1.64	59.95
		1.67	59.91
		1.7	59.92
		1.73	59.89
		1.76	59.9
		1.79	59.92
		1.82	59.91
		1.85	59.91
		1.88	59.91
		1.91	59.9
		1.94	59.89
		1.96	59.88
		1.99	59.87
		2.02	59.87
		2.05	59.86
		2.08	59.86
		2.11	59.87
		2.14	59.84
		2.17	59.88
		2.2	59.86
		2.23	59.87
		2.26	59.85
		2.29	59.84
		2.32	59.84
		2.35	59.83
		2.37	59.85
		2.4	59.85
		2.43	59.86
		2.46	59.84
		2.49	59.86
		2.52	59.84
		2.55	59.85
		2.58	59.85
		2.61	59.84
		2.64	59.81
		2.67	59.85
		2.7	59.85
		2.73	59.88
		2.76	59.85
		2.79	59.85
		2.81	59.84
		2.84	59.85
		2.87	59.86
		2.9	59.86
		2.93	59.85
		2.96	59.83
		2.99	59.85
		3.02	59.85
		3.05	59.86
		3.08	59.86
		3.11	59.85
		3.14	59.86
		3.17	59.86
		3.2	59.86
		3.23	59.88
		3.25	59.89
		3.28	59.88
		3.31	59.89
		3.34	59.88
		3.37	59.9
		3.4	59.91
		3.43	59.9
		3.46	59.9
		3.49	59.89
		3.52	59.91
		3.55	59.93
		3.58	59.92
		3.61	59.93
		3.64	59.93
		3.67	59.93
		3.69	59.96
		3.72	59.95
		3.75	59.97
		3.78	59.96
		3.81	59.95
		3.84	59.96
		3.87	59.97
		3.9	59.97
		3.93	59.97
		3.96	59.96
		3.99	59.96
		4.02	59.98
		4.05	59.97
		4.08	59.99
		4.1	59.99
		4.13	59.99
		4.16	59.99
		4.19	60
		4.22	60.02
		4.25	60.03
		4.28	60.05
		4.31	60.05
		4.34	60.06
		4.37	60.1
		4.4	60.14
		4.43	60.17
		4.46	60.22
		4.49	60.26
		4.52	60.31
		4.54	60.37
		4.57	60.45
		4.6	60.5
		4.63	60.6
		4.66	60.71
		4.69	60.79
		4.72	60.92
		4.75	61.03
		4.78	61.18
		4.81	61.29
		4.84	61.45
		4.87	61.59
		4.9	61.73
		4.93	61.89
		4.96	62.05
		4.98	62.23
		5.01	62.34
		5.04	62.52
		5.07	62.66
		5.1	62.8
		5.13	62.92
		5.16	63.06
		5.19	63.19
		5.22	63.27
		5.25	63.33
		5.28	63.43
		5.31	63.5
		5.34	63.52
		5.37	63.54
		5.39	63.56
		5.42	63.55
		5.45	63.53
		5.48	63.49
		5.51	63.41
		5.54	63.34
		5.57	63.22
		5.6	63.14
		5.63	63.01
		5.66	62.92
		5.69	62.78
		5.72	62.65
		5.75	62.49
		5.78	62.33
		5.81	62.2
		5.83	62.05
		5.86	61.9
		5.89	61.77
		5.92	61.61
		5.95	61.48
		5.98	61.33
		6.01	61.19
		6.04	61.04
		6.07	60.93
		6.1	60.81
		6.13	60.7
		6.16	60.61
		6.19	60.51
		6.22	60.45
		6.25	60.37
		6.27	60.29
		6.3	60.21
		6.33	60.17
		6.36	60.12
		6.39	60.07
		6.42	60.01
		6.45	59.96
		6.48	59.92
		6.51	59.9
		6.54	59.88
		6.57	59.86
		6.6	59.81
		6.63	59.8
		6.66	59.79
		6.69	59.78
		6.71	59.78
		6.74	59.78
		6.77	59.75
		6.8	59.73
		6.83	59.71
		6.86	59.73
		6.89	59.73
		6.92	59.72
		6.95	59.7
		6.98	59.71
		7.01	59.72
		7.04	59.72
		7.07	59.75
		7.1	59.78
		7.12	59.81
		7.15	59.91
		7.18	60.1
		7.21	60.37
		7.24	60.81
		7.27	61.45
		7.3	62.25
		7.33	63.25
		7.36	64.45
		7.39	65.97
		7.42	67.46
		7.45	69.05
		7.48	70.72
		7.51	72.54
		7.54	74.16
		7.56	75.78
		7.59	77.39
		7.62	78.82
		7.65	80.12
		7.68	81.23
		7.71	82.35
		7.74	83.34
		7.77	83.99
		7.8	84.63
		7.83	85.22
		7.86	85.64
		7.89	86
		7.92	86.3
		7.95	86.53
		7.98	86.71
		8	86.85
		8.03	87
		8.06	87.14
		8.09	87.29
		8.12	87.42
		8.15	87.59
		8.18	87.71
		8.21	87.91
		8.24	88.17
		8.27	88.45
		8.3	88.79
		8.33	89.39
		8.36	89.98
		8.39	90.88
		8.41	91.99
		8.44	93.41
		8.47	95.34
		8.5	97.61
		8.53	100.22
		8.56	103.07
		8.59	106.66
		8.62	109.94
		8.65	113.32
		8.68	116.71
		8.71	120.01
		8.74	122.82
		8.77	125.22
		8.8	127.37
		8.83	129.18
		8.85	130.55
		8.88	131.74
		8.91	132.51
		8.94	133.17
		8.97	133.61
		9	133.93
		9.03	134.19
		9.06	134.3
		9.09	134.3
		9.12	134.23
		9.15	134.06
		9.18	133.91
		9.21	133.74
		9.24	133.6
		9.27	133.53
		9.29	133.61
		9.32	133.92
		9.35	134.49
		9.38	135.32
		9.41	136.32
		9.44	137.45
		9.47	138.72
		9.5	139.75
		9.53	140.48
		9.56	140.88
		9.59	140.81
		9.62	140.23
		9.65	139.07
		9.68	137.46
		9.71	135.51
		9.73	133.48
		9.76	131.37
		9.79	129.28
		9.82	127.53
		9.85	126.14
		9.88	125.14
		9.91	124.56
		9.94	124.48
		9.97	124.98
		10	126.07
		10.03	129.08
		10.06	134.75
		10.09	148.31
		10.12	183.98
		10.14	258.7
		10.17	360.04
		10.2	457.65
		10.23	570.61
		10.26	682.29
		10.29	776.85
		10.32	847.06
		10.35	905.81
		10.38	945.77
		10.41	974.34
		10.44	999.3
		10.47	1020.75
		10.5	1037.83
		10.53	1052.19
		10.56	1067.16
		10.58	1078.48
		10.61	1085.49
		10.64	1090.92
		10.67	1095.29
		10.7	1097.44
		10.73	1097.63
		10.76	1091.57
		10.79	1083.34
		10.82	1074.98
		10.85	1067.43
		10.88	1060.05
		10.91	1052.3
		10.94	1041.8
		10.97	1025.76
		11	1000.12
		11.02	964.75
		11.05	920.92
		11.08	869.41
		11.11	808.28
		11.14	748.11
		11.17	683.69
		11.2	626.29
		11.23	578.11
		11.26	541.21
		11.29	511.2
		11.32	484.02
		11.35	456.74
		11.38	425.04
		11.41	387.25
		11.43	349.7
		11.46	316.5
		11.49	290.75
		11.52	270.81
		11.55	253.55
		11.58	240.67
		11.61	229.85
		11.64	220.92
		11.67	212.36
		11.7	205.1
		11.73	199.31
		11.76	194.05
		11.79	189.28
		11.82	185.29
		11.85	181.89
		11.87	178.37
		11.9	175.4
		11.93	172.71
		11.96	170.16
		11.99	167.41
		12.02	164.43
		12.05	161.74
		12.08	158.91
		12.11	155.84
		12.14	153.13
		12.17	150.4
		12.2	147.7
		12.23	145.03
		12.26	142.3
		12.29	140.25
		12.31	138.06
		12.34	136.07
		12.37	134.33
		12.4	132.75
		12.43	131.15
		12.46	129.8
		12.49	128.62
		12.52	127.66
		12.55	126.59
		12.58	125.78
		12.61	124.99
		12.64	124.16
		12.67	123.2
		12.7	122.22
		12.73	121.08
		12.75	119.7
		12.78	118.15
		12.81	116.44
		12.84	114.65
		12.87	112.61
		12.9	110.72
		12.93	108.9
		12.96	107.04
		12.99	105.02
		13.02	103.25
		13.05	101.61
		13.08	100.12
		13.11	98.63
		13.14	97.43
		13.16	96.36
		13.19	95.34
		13.22	94.49
		13.25	93.76
		13.28	93.16
		13.31	92.59
		13.34	92.16
		13.37	91.75
		13.4	91.48
		13.43	91.19
		13.46	90.94
		13.49	90.75
		13.52	90.57
		13.55	90.4
		13.58	90.23
		13.6	90.06
		13.63	89.87
		13.66	89.59
		13.69	89.29
		13.72	88.91
		13.75	88.45
		13.78	87.96
		13.81	87.39
		13.84	86.81
		13.87	86.18
		13.9	85.65
		13.93	85.12
		13.96	84.7
		13.99	84.4
		14.02	84.19
		14.04	84.15
		14.07	84.17
		14.1	84.3
		14.13	84.54
		14.16	84.83
		14.19	85.27
		14.22	85.71
		14.25	86.18
		14.28	86.71
		14.31	87.28
		14.34	87.78
		14.37	88.23
		14.4	88.58
		14.43	88.79
		14.45	88.83
		14.48	88.69
		14.51	88.29
		14.54	87.74
		14.57	87.03
		14.6	86.19
		14.63	85.2
		14.66	84.25
		14.69	83.3
		14.72	82.39
		14.75	81.52
		14.78	80.88
		14.81	80.38
		14.84	80
		14.87	79.81
		14.89	79.79
		14.92	79.95
		14.95	80.25
		14.98	80.69
		15.01	81.21
		15.04	81.85
		15.07	82.61
		15.1	83.38
		15.13	84.09
		15.16	84.87
		15.19	85.58
		15.22	86.23
		15.25	86.82
		15.28	87.38
		15.31	87.85
		15.33	88.24
		15.36	88.52
		15.39	88.74
		15.42	88.85
		15.45	88.88
		15.48	88.78
		15.51	88.63
		15.54	88.39
		15.57	88.08
		15.6	87.71
		15.63	87.31
		15.66	86.93
		15.69	86.51
		15.72	86.1
		15.75	85.67
		15.77	85.28
		15.8	84.87
		15.83	84.39
		15.86	83.9
		15.89	83.4
		15.92	82.78
		15.95	82.08
		15.98	81.33
		16.01	80.56
		16.04	79.69
		16.07	78.76
		16.1	77.86
		16.13	77
		16.16	76.11
		16.18	75.22
		16.21	74.45
		16.24	73.73
		16.27	73.04
		16.3	72.48
		16.33	72.02
		16.36	71.67
		16.39	71.38
		16.42	71.2
		16.45	71.15
		16.48	71.15
		16.51	71.3
		16.54	71.54
		16.57	71.8
		16.6	72.18
		16.62	72.61
		16.65	73.05
		16.68	73.52
		16.71	74.08
		16.74	74.6
		16.77	75.05
		16.8	75.48
		16.83	75.93
		16.86	76.23
		16.89	76.46
		16.92	76.57
		16.95	76.58
		16.98	76.44
		17.01	76.23
		17.04	75.88
		17.06	75.43
		17.09	74.92
		17.12	74.37
		17.15	73.73
		17.18	73.11
		17.21	72.5
		17.24	71.91
		17.27	71.26
		17.3	70.74
		17.33	70.24
		17.36	69.77
		17.39	69.31
		17.42	68.92
		17.45	68.57
		17.47	68.25
		17.5	67.93
		17.53	67.66
		17.56	67.39
		17.59	67.14
		17.62	66.91
		17.65	66.68
		17.68	66.43
		17.71	66.18
		17.74	65.94
		17.77	65.68
		17.8	65.43
		17.83	65.18
		17.86	64.93
		17.89	64.69
		17.91	64.44
		17.94	64.2
		17.97	64.01
		18	63.8
		18.03	63.58
		18.06	63.43
		18.09	63.28
		18.12	63.13
		18.15	63
		18.18	62.85
		18.21	62.75
		18.24	62.65
		18.27	62.55
		18.3	62.46
		18.33	62.41
		18.35	62.3
		18.38	62.25
		18.41	62.18
		18.44	62.13
		18.47	62.08
		18.5	62.05
		18.53	61.99
		18.56	61.96
		18.59	61.93
		18.62	61.89
		18.65	61.86
		18.68	61.84
		18.71	61.83
		18.74	61.81
		18.77	61.78
		18.79	61.78
		18.82	61.78
		18.85	61.77
		18.88	61.76
		18.91	61.74
		18.94	61.75
		18.97	61.76
		19	61.78
		19.03	61.75
		19.06	61.74
		19.09	61.76
		19.12	61.78
		19.15	61.76
		19.18	61.78
		19.2	61.77
		19.23	61.79
		19.26	61.8
		19.29	61.79
		19.32	61.81
		19.35	61.83
		19.38	61.85
		19.41	61.85
		19.44	61.88
		19.47	61.92
		19.5	61.95
		19.53	62.02
		19.56	62.06
		19.59	62.12
		19.62	62.19
		19.64	62.27
		19.67	62.35
		19.7	62.45
		19.73	62.54
		19.76	62.63
		19.79	62.75
		19.82	62.88
		19.85	62.98
		19.88	63.11
		19.91	63.24
		19.94	63.34
		19.97	63.46
		20	63.57
		20.03	63.68
		20.06	63.79
		20.08	63.88
		20.11	63.96
		20.14	64.04
		20.17	64.13
		20.2	64.17
		20.23	64.23
		20.26	64.26
		20.29	64.29
		20.32	64.28
		20.35	64.27
		20.38	64.25
		20.41	64.21
		20.44	64.15
		20.47	64.07
		20.49	64.03
		20.52	63.93
		20.55	63.88
		20.58	63.81
		20.61	63.75
		20.64	63.7
		20.67	63.64
		20.7	63.57
		20.73	63.52
		20.76	63.49
		20.79	63.46
		20.82	63.45
		20.85	63.42
		20.88	63.44
		20.91	63.46
		20.93	63.47
		20.96	63.5
		20.99	63.54
		21.02	63.59
		21.05	63.65
		21.08	63.72
		21.11	63.85
		21.14	63.95
		21.17	64.05
		21.2	64.16
		21.23	64.33
		21.26	64.46
		21.29	64.59
		21.32	64.73
		21.35	64.89
		21.37	65.01
		21.4	65.12
		21.43	65.23
		21.46	65.34
		21.49	65.41
		21.52	65.46
		21.55	65.53
		21.58	65.57
		21.61	65.6
		21.64	65.59
		21.67	65.56
		21.7	65.53
		21.73	65.48
		21.76	65.38
		21.79	65.31
		21.81	65.21
		21.84	65.12
		21.87	64.98
		21.9	64.88
		21.93	64.76
		21.96	64.66
		21.99	64.53
		22.02	64.44
		22.05	64.36
		22.08	64.29
		22.11	64.26
		22.14	64.2
		22.17	64.19
		22.2	64.19
		22.22	64.2
		22.25	64.25
		22.28	64.29
		22.31	64.39
		22.34	64.5
		22.37	64.61
		22.4	64.73
		22.43	64.87
		22.46	65.04
		22.49	65.23
		22.52	65.4
		22.55	65.6
		22.58	65.79
		22.61	65.98
		22.64	66.18
		22.66	66.41
		22.69	66.61
		22.72	66.82
		22.75	67.06
		22.78	67.3
		22.81	67.54
		22.84	67.81
		22.87	68.09
		22.9	68.41
		22.93	68.74
		22.96	69.12
		22.99	69.55
		23.02	70.02
		23.05	70.55
		23.08	71.13
		23.1	71.79
		23.13	72.48
		23.16	73.26
		23.19	74.13
		23.22	75.02
		23.25	75.93
		23.28	76.91
		23.31	77.97
		23.34	78.97
		23.37	80
		23.4	80.99
		23.43	82.02
		23.46	82.92
		23.49	83.77
		23.51	84.59
		23.54	85.32
		23.57	85.92
		23.6	86.38
		23.63	86.79
		23.66	87
		23.69	87.1
		23.72	87.01
		23.75	86.78
		23.78	86.4
		23.81	85.87
		23.84	85.16
		23.87	84.29
		23.9	83.33
		23.93	82.23
		23.95	81.02
		23.98	79.7
		24.01	78.44
		24.04	77.12
		24.07	75.71
		24.1	74.41
		24.13	73.21
		24.16	72.07
		24.19	70.94
		24.22	70.04
		24.25	69.18
		24.28	68.45
		24.31	67.78
		24.34	67.25
		24.37	66.82
		24.39	66.42
		24.42	66.14
		24.45	65.94
		24.48	65.79
		24.51	65.69
		24.54	65.65
		24.57	65.65
		24.6	65.65
		24.63	65.7
		24.66	65.77
		24.69	65.84
		24.72	65.92
		24.75	66.01
		24.78	66.09
		24.81	66.17
		24.83	66.25
		24.86	66.31
		24.89	66.34
		24.92	66.42
		24.95	66.44
		24.98	66.47
		25.01	66.48
		25.04	66.51
		25.07	66.51
		25.1	66.51
		25.13	66.52
		25.16	66.48
		25.19	66.46
		25.22	66.45
		25.24	66.41
		25.27	66.36
		25.3	66.32
		25.33	66.27
		25.36	66.2
		25.39	66.14
		25.42	66.04
		25.45	65.98
		25.48	65.92
		25.51	65.83
		25.54	65.78
		25.57	65.68
		25.6	65.59
		25.63	65.5
		25.66	65.42
		25.68	65.32
		25.71	65.22
		25.74	65.12
		25.77	65
		25.8	64.89
		25.83	64.74
		25.86	64.61
		25.89	64.44
		25.92	64.31
		25.95	64.14
		25.98	63.97
		26.01	63.8
		26.04	63.6
		26.07	63.42
		26.1	63.22
		26.12	63.03
		26.15	62.83
		26.18	62.64
		26.21	62.45
		26.24	62.27
		26.27	62.09
		26.3	61.94
		26.33	61.75
		26.36	61.57
		26.39	61.44
		26.42	61.29
		26.45	61.18
		26.48	61.06
		26.51	60.98
		26.53	60.88
		26.56	60.8
		26.59	60.75
		26.62	60.66
		26.65	60.6
		26.68	60.54
		26.71	60.5
		26.74	60.46
		26.77	60.42
		26.8	60.37
		26.83	60.36
		26.86	60.32
		26.89	60.32
		26.92	60.28
		26.95	60.26
		26.97	60.26
		27	60.23
		27.03	60.22
		27.06	60.23
		27.09	60.2

## Sheet: Supplementary Fig. 1c
Measurement of Fdred-dependent NAD+ reduction catalyzed by the Rnf complex from A. woodii.
		Time [s]	A340	A430
		0	0	0
		3	0	0
		4.2	0	0
		5.4	0	0
		6.6	0	0
		7.8	0	0
		9	0	0
		10.2	0	0
		11.4	0	0
		12.6	0	0
		14.4	0	0
		15.6	0	0
		16.8	0.0804	0.1102
		18	0.6505	0.534
		19.2	0.6493	0.5328
		20.4	0.6486	0.5318
		21.6	0.6482	0.5308
		22.8	0.648	0.5305
		24	0.6482	0.5307
		25.2	0.6475	0.5302
		26.4	0.6474	0.5297
		27.6	0.647	0.5302
		28.8	0.6467	0.5294
		30.6	0.6459	0.5294
		31.8	0.6466	0.5296
		33	0.6449	0.5292
		34.2	0.6443	0.5287
		35.4	0.6445	0.5285
		36.6	0.6446	0.5286
		37.8	0.6451	0.5287
		39	0.6437	0.5284
		40.2	0.6444	0.5281
		41.4	0.6432	0.5281
		42.6	0.6439	0.5281
		43.8	0.6421	0.5274
		45.6	0.643	0.5275
		46.8	0.6426	0.5275
		48	0.6415	0.5277
		49.2	0.643	0.5273
		50.4	0.6424	0.5278
		51.6	0.6424	0.5275
		52.8	0.6419	0.5271
		54	0.6419	0.5271
		55.2	0.6407	0.5267
		56.4	0.6419	0.5266
		57.6	0.6412	0.5269
		58.8	0.6409	0.5266
		60	0	0
		61.8	0	0
		63	0	0
		64.2	0	0
		65.4	0	0
		66.6	0	0
		67.8	0.6109	0.3702
		69	0.6022	0.3189
		70.2	0.5989	0.2867
		71.4	0.5952	0.2652
		72.6	0.5938	0.2537
		73.8	0.5905	0.2456
		75	0.5908	0.2415
		76.8	0.5902	0.24
		78	0.5884	0.2377
		79.2	0.5885	0.2364
		80.4	0.5876	0.2358
		81.6	0.5877	0.235
		82.8	0.5876	0.2345
		84	0.5871	0.2343
		85.2	0.5859	0.2337
		86.4	0.5864	0.2329
		87.6	0.5868	0.2328
		88.8	0.5858	0.2326
		90	0.5861	0.2322
		91.2	0.5864	0.2321
		93	0.5857	0.2317
		94.2	0.5846	0.2312
		95.4	0.5852	0.231
		96.6	0.5851	0.2309
		97.8	0.5849	0.2313
		99	0.5838	0.2307
		100.2	0.5843	0.2309
		101.4	0.5847	0.2304
		102.6	0.5835	0.2297
		103.8	0.5837	0.2298
		105	0.5834	0.2298
		106.2	0.5834	0.2293
		108	0.5844	0.2297
		109.2	0.5838	0.2295
		110.4	0.5839	0.2289
		111.6	0.5831	0.2288
		112.8	0.5836	0.2292
		114	0.5836	0.2288
		115.2	0.5828	0.2286
		116.4	0.5829	0.2288
		117.6	0.5831	0.2287
		118.8	0.5831	0.2288
		120	0.5824	0.2283
		121.2	0.5834	0.2282
		122.4	0.5825	0.2284
		124.2	0.5831	0.2283
		125.4	0.5822	0.2283
		126.6	0.5822	0.2279
		127.8	0.5825	0.2282
		129	0.5819	0.2277
		130.2	0.5828	0.2281
		131.4	0.5817	0.2279
		132.6	0.5825	0.228
		133.8	0.5828	0.2282
		135	0.5829	0.2279
		136.2	0.5812	0.228
		137.4	0.5829	0.228
		139.2	0	0
		140.4	0	0
		141.6	0	0
		142.8	0	0
		144	0	0
		145.2	0	0
		146.4	0	0
		147.6	0.5856	0.2331
		148.8	0.5764	0.2271
		150	0.5783	0.2286
		151.2	0.5764	0.2272
		152.4	0.5751	0.2272
		153.6	0.5741	0.2259
		155.4	0.5742	0.2258
		156.6	0.5727	0.2249
		157.8	0.5731	0.2249
		159	0.5716	0.2237
		160.2	0.5724	0.2242
		161.4	0.5715	0.2238
		162.6	0.5717	0.2241
		163.8	0.5711	0.2238
		165	0.5702	0.2235
		166.2	0.5697	0.2229
		167.4	0.5705	0.2232
		168.6	0.57	0.2228
		170.4	0.5699	0.2231
		171.6	0.5702	0.2232
		172.8	0.5701	0.2229
		174	0.5692	0.2226
		175.2	0.5699	0.2227
		176.4	0.5696	0.2227
		177.6	0.569	0.2224
		178.8	0.5695	0.2227
		180	0.5689	0.2223
		181.2	0.5692	0.2224
		182.4	0.5687	0.2225
		183.6	0.5685	0.2217
		184.8	0.5688	0.2223
		186.6	0.5684	0.2216
		187.8	0.5685	0.222
		189	0.569	0.2223
		190.2	0.5682	0.222
		191.4	0	0
		192.6	0	0
		193.8	0	0
		195	0	0
		196.2	0	0
		197.4	0	0
		198.6	0	0
		199.8	0	0
		201.6	0	0
		202.8	0.6475	0.2901
		204	0.6634	0.2952
		205.2	0.6792	0.2989
		206.4	0.6947	0.2968
		207.6	0.7096	0.2967
		208.8	0.7239	0.2965
		210	0.7395	0.2963
		211.2	0.7563	0.2963
		212.4	0.7714	0.2959
		213.6	0.7867	0.2959
		214.8	0.8027	0.2955
		216	0.8194	0.2957
		217.8	0.8348	0.2958
		219	0.8485	0.2958
		220.2	0.8645	0.2964
		221.4	0.8821	0.2969
		222.6	0.8955	0.2969
		223.8	0.9093	0.2967
		225	0.9236	0.2978
		226.2	0.9404	0.2982
		227.4	0.9555	0.2982
		228.6	0.9696	0.2988
		229.8	0.9843	0.299
		231	1.0005	0.299
		232.8	1.0134	0.3001
		234	1.0272	0.2999
		235.2	1.0413	0.3008
		236.4	1.056	0.301
		237.6	1.0694	0.3007
		238.8	1.0828	0.3019
		240	1.0977	0.3024
		241.2	1.1116	0.3032
		242.4	1.1264	0.3032
		243.6	1.1378	0.3039
		244.8	1.1536	0.3041
		246	1.1672	0.305
		247.2	1.1794	0.3053
		249	1.1917	0.3056
		250.2	1.2055	0.306
		251.4	1.2217	0.3066
		252.6	1.2333	0.3068
		253.8	1.2468	0.3073
		255	1.2554	0.3078
		256.2	1.2694	0.3082
		257.4	1.2837	0.3087
		258.6	1.2955	0.309
		259.8	1.3058	0.3095
		261	1.3203	0.3095
		262.2	1.334	0.3102
		264	1.3427	0.3103

## Sheet: Supplementary Fig. 1d
Growth restoration of the rnf mutant on H2 and CO2 after complementation with the plasmid pMTL84211_Ppta_ack_Rnf-His. The A. woodii ΔpyrE mutant, the ΔpyrE mutant containing the vector pMTL84211 without the rnf operon, the Δrnf mutant and the complemented strain Δrnf were grown in complex medium under a H2 + CO2 [80:20 v/v] atmosphere. Growth curves were performed in three independent biological …
time [h]	ΔpyrE			Δrnf			Rnf complementation			ΔpyrE+pMTL84211
0	0.05	0.04	0.018	0.038	0.037	0.05	0.057	0.031	0.057	0.05	0.046	0.051
15	0.15	0.166	0.127	0.042	0.045	0.068	0.111	0.094	0.108	0.124	0.113	0.118
19	0.21	0.21	0.18	0.041	0.045	0.076	0.151	0.13	0.147	0.148	0.136	0.148
24	0.235	0.232	0.243	0.045	0.058	0.065	0.197	0.155	0.194	0.191	0.161	0.203
39	0.327	0.322	0.388	0.036	0.041	0.063	0.358	0.293	0.358	0.269	0.258	0.283
43	0.379	0.376	0.403	0.044	0.044	0.077	0.398	0.332	0.398	0.303	0.287	0.31
48	0.389	0.389	0.437	0.042	0.041	0.067	0.425	0.381	0.425	0.303	0.287	0.31
64	0.45	0.45	0.455	0.041	0.052	0.076	0.453	0.397	0.449	0.32	0.301	0.375
68	0.457	0.455	0.46	0.04	0.035	0.06	0.455	0.4	0.455	0.389	0.364	0.387
72	0.457	0.455	0.46	0.04	0.035	0.06	0.45	0.4	0.455	0.39	0.37	0.39
88	0.458	0.458	0.47	0.043	0.042	0.06	0.449	0.431	0.449	0.39	0.37	0.39
95	0.46	0.465	0.473	0.045	0.045	0.06	0.445	0.435	0.451	0.38	0.37	0.37

## Sheet: Supplementary Fig. 14a
Protein samples of the purified proteins (Rnf-His and the variants concerning the electron transfer pathway) were separated by SDS-PAGE.

## Sheet: Supplementary Fig. 14b
Size exclusion chromatography profile of the purified Rnf complexes with RnfD D249A/N123A, RnfG T185A/Y113A, ΔB8 and ΔAE1 from A. woodii on “Superdex 200 Increase™ 10/300”.
	ml	Rnf-His		ml	RnfD D249A/N123A		ml	RnfG T185A/Y113A		ml	RnfB_ΔB8		ml	RnfAE_ΔAE1
	0	62.22		0	50.4672		0	39.628		0	44.2189		0	47.8217
	0.03	62.22		0.043	50.468		0.09	39.6287		0.03	44.2196		0.07	47.8224
	0.06	62.1		0.073	50.3756		0.12	39.556		0.05	44.1386		0.1	47.7348
	0.09	60.85		0.103	49.36		0.15	38.7586		0.09	43.2488		0.13	46.7725
	0.12	60.62		0.133	49.1702		0.18	38.6095		0.12	43.0824		0.16	46.5926
	0.15	60.5		0.163	49.0761		0.21	38.5357		0.15	43		0.19	46.5035
	0.18	60.48		0.193	49.0582		0.24	38.5217		0.18	42.9844		0.22	46.4866
	0.21	60.46		0.223	49.042		0.27	38.5089		0.21	42.9701		0.25	46.4712
	0.23	60.61		0.243	49.1645		0.29	38.6051		0.23	43.0775		0.27	46.5872
	0.26	61.51		0.273	49.8962		0.32	39.1796		0.26	43.7186		0.3	47.2805
	0.29	61.89		0.303	50.2044		0.35	39.4217		0.29	43.9886		0.33	47.5726
	0.32	61.98		0.333	50.275		0.38	39.4771		0.32	44.0505		0.36	47.6395
	0.35	61.73		0.363	50.0698		0.41	39.3159		0.35	43.8706		0.39	47.445
	0.38	61.36		0.393	49.7753		0.44	39.0847		0.38	43.6127		0.42	47.166
	0.41	61.1		0.423	49.5644		0.47	38.9191		0.41	43.4279		0.45	46.9662
	0.44	60.93		0.453	49.42		0.5	38.8057		0.44	43.3013		0.48	46.8294
	0.47	60.79		0.483	49.3065		0.53	38.7166		0.47	43.2019		0.51	46.7218
	0.5	60.69		0.513	49.2326		0.56	38.6586		0.5	43.1372		0.54	46.6518
	0.53	60.59		0.543	49.1483		0.59	38.5924		0.53	43.0633		0.57	46.5719
	0.56	60.53		0.573	49.1004		0.62	38.5548		0.56	43.0213		0.6	46.5265
	0.59	60.49		0.603	49.0631		0.65	38.5255		0.59	42.9886		0.63	46.4912
	0.62	60.45		0.633	49.0323		0.68	38.5013		0.62	42.9616		0.66	46.462
	0.65	60.4		0.663	48.9901		0.71	38.4682		0.65	42.9247		0.69	46.422
	0.67	60.35		0.683	48.9552		0.73	38.4408		0.67	42.8941		0.71	46.3889
	0.7	60.32		0.713	48.9252		0.76	38.4172		0.7	42.8678		0.74	46.3605
	0.73	60.29		0.743	48.9033		0.79	38.4		0.73	42.8486		0.77	46.3397
	0.76	60.28		0.773	48.9001		0.82	38.3974		0.76	42.8458		0.8	46.3367
	0.79	60.27		0.803	48.8895		0.85	38.3892		0.79	42.8365		0.83	46.3267
	0.82	60.23		0.833	48.8587		0.88	38.365		0.82	42.8095		0.86	46.2975
	0.85	60.22		0.863	48.8457		0.91	38.3548		0.85	42.7981		0.89	46.2852
	0.88	60.2		0.893	48.8336		0.94	38.3452		0.88	42.7875		0.92	46.2736
	0.91	60.16		0.923	48.797		0.97	38.3166		0.91	42.7555		0.95	46.239
	0.94	60.15		0.953	48.7906		1	38.3115		0.94	42.7498		0.98	46.2329
	0.97	60.15		0.983	48.7914		1.03	38.3121		0.97	42.7505		1.01	46.2337
	1	60.12		1.013	48.7679		1.06	38.2936		1	42.7299		1.04	46.2114
	1.03	60.11		1.043	48.7622		1.09	38.2892		1.03	42.7249		1.07	46.206
	1.06	60.1		1.073	48.7476		1.12	38.2777		1.06	42.7122		1.1	46.1922
	1.08	60.08		1.093	48.7378		1.14	38.2701		1.08	42.7036		1.12	46.1829
	1.11	60.06		1.123	48.7184		1.17	38.2548		1.11	42.6866		1.15	46.1645
	1.14	60.05		1.153	48.7103		1.2	38.2484		1.14	42.6795		1.18	46.1568
	1.17	60.06		1.183	48.72		1.23	38.2561		1.17	42.688		1.21	46.166
	1.2	60.04		1.213	48.6981		1.26	38.2388		1.2	42.6688		1.24	46.1453
	1.23	60.01		1.243	48.6794		1.29	38.2242		1.23	42.6525		1.27	46.1276
	1.26	60.03		1.273	48.6916		1.32	38.2338		1.26	42.6631		1.3	46.1391
	1.29	60.02		1.303	48.6827		1.35	38.2268		1.29	42.6553		1.33	46.1307
	1.32	59.99		1.333	48.6648		1.38	38.2127		1.32	42.6397		1.36	46.1138
	1.35	60.01		1.363	48.6794		1.41	38.2242		1.35	42.6525		1.39	46.1276
	1.38	60		1.393	48.6656		1.44	38.2134		1.38	42.6404		1.42	46.1145
	1.41	59.98		1.423	48.6543		1.47	38.2045		1.41	42.6304		1.45	46.1038
	1.44	59.98		1.453	48.6543		1.5	38.2045		1.44	42.6304		1.48	46.1038
	1.47	59.99		1.483	48.6616		1.53	38.2102		1.47	42.6368		1.51	46.1107
	1.5	59.96		1.513	48.6348		1.56	38.1892		1.5	42.6134		1.54	46.0853
	1.52	59.97		1.533	48.6429		1.58	38.1955		1.52	42.6205		1.56	46.093
	1.55	59.97		1.563	48.6454		1.61	38.1975		1.55	42.6226		1.59	46.0953
	1.58	59.94		1.593	48.6186		1.64	38.1764		1.58	42.5992		1.62	46.0699
	1.61	59.95		1.623	48.6251		1.67	38.1815		1.61	42.6048		1.65	46.0761
	1.64	59.95		1.653	48.6291		1.7	38.1847		1.64	42.6084		1.68	46.0799
	1.67	59.91		1.683	48.5943		1.73	38.1573		1.67	42.5778		1.71	46.0469
	1.7	59.92		1.713	48.6032		1.76	38.1643		1.7	42.5856		1.74	46.0553
	1.73	59.89		1.743	48.5789		1.79	38.1452		1.73	42.5643		1.77	46.0323
	1.76	59.9		1.773	48.5894		1.82	38.1535		1.76	42.5736		1.8	46.0423
	1.79	59.92		1.803	48.6024		1.85	38.1637		1.79	42.5849		1.83	46.0546
	1.82	59.91		1.833	48.5991		1.88	38.1611		1.82	42.5821		1.86	46.0515
	1.85	59.91		1.863	48.5975		1.91	38.1599		1.85	42.5807		1.89	46.05
	1.88	59.91		1.893	48.5943		1.94	38.1573		1.88	42.5778		1.92	46.0469
	1.91	59.9		1.923	48.5845		1.97	38.1497		1.91	42.5693		1.95	46.0377
	1.94	59.89		1.953	48.5797		2	38.1459		1.94	42.565		1.98	46.0331
	1.96	59.88		1.973	48.5683		2.02	38.1369		1.96	42.5551		2	46.0223
	1.99	59.87		2.003	48.5634		2.05	38.1331		1.99	42.5508		2.03	46.0177
	2.02	59.87		2.033	48.561		2.08	38.1312		2.02	42.5487		2.06	46.0154
	2.05	59.86		2.063	48.5594		2.11	38.1299		2.05	42.5473		2.09	46.0138
	2.08	59.86		2.093	48.5586		2.14	38.1293		2.08	42.5466		2.12	46.0131
	2.11	59.87		2.123	48.5675		2.17	38.1363		2.11	42.5544		2.15	46.0215
	2.14	59.84		2.153	48.5407		2.2	38.1153		2.14	42.5309		2.18	45.9962
	2.17	59.88		2.183	48.5699		2.23	38.1382		2.17	42.5565		2.21	46.0238
	2.2	59.86		2.213	48.5529		2.26	38.1248		2.2	42.5416		2.24	46.0077
	2.23	59.87		2.243	48.5618		2.29	38.1319		2.23	42.5494		2.27	46.0161
	2.26	59.85		2.273	48.5488		2.32	38.1217		2.26	42.538		2.3	46.0038
	2.29	59.84		2.303	48.5432		2.35	38.1172		2.29	42.5331		2.33	45.9985
	2.32	59.84		2.333	48.5391		2.38	38.114		2.32	42.5295		2.36	45.9946
	2.35	59.83		2.363	48.5334		2.41	38.1095		2.35	42.5245		2.39	45.9892
	2.37	59.85		2.383	48.5456		2.43	38.1191		2.37	42.5352		2.41	46.0008
	2.4	59.85		2.413	48.5488		2.46	38.1217		2.4	42.538		2.44	46.0038
	2.43	59.86		2.443	48.5521		2.49	38.1242		2.43	42.5409		2.47	46.0069
	2.46	59.84		2.473	48.5432		2.52	38.1172		2.46	42.5331		2.5	45.9985
	2.49	59.86		2.503	48.5521		2.55	38.1242		2.49	42.5409		2.53	46.0069
	2.52	59.84		2.533	48.5367		2.58	38.1121		2.52	42.5274		2.56	45.9923
	2.55	59.85		2.563	48.5456		2.61	38.1191		2.55	42.5352		2.59	46.0008
	2.58	59.85		2.593	48.544		2.64	38.1178		2.58	42.5338		2.62	45.9992
	2.61	59.84		2.623	48.5399		2.67	38.1146		2.61	42.5302		2.65	45.9954
	2.64	59.81		2.653	48.5188		2.7	38.0981		2.64	42.5117		2.68	45.9754
	2.67	59.85		2.683	48.5456		2.73	38.1191		2.67	42.5352		2.71	46.0008
	2.7	59.85		2.713	48.5472		2.76	38.1204		2.7	42.5366		2.74	46.0023
	2.73	59.88		2.743	48.5691		2.79	38.1376		2.73	42.5558		2.77	46.0231
	2.76	59.85		2.773	48.5488		2.82	38.1217		2.76	42.538		2.8	46.0038
	2.79	59.85		2.803	48.5472		2.85	38.1204		2.79	42.5366		2.83	46.0023
	2.81	59.84		2.823	48.5415		2.87	38.1159		2.81	42.5316		2.85	45.9969
	2.84	59.85		2.853	48.544		2.9	38.1178		2.84	42.5338		2.88	45.9992
	2.87	59.86		2.883	48.5521		2.93	38.1242		2.87	42.5409		2.91	46.0069
	2.9	59.86		2.913	48.5521		2.96	38.1242		2.9	42.5409		2.94	46.0069
	2.93	59.85		2.943	48.5456		2.99	38.1191		2.93	42.5352		2.97	46.0008
	2.96	59.83		2.973	48.5326		3.02	38.1089		2.96	42.5238		3	45.9885
	2.99	59.85		3.003	48.5513		3.05	38.1236		2.99	42.5402		3.03	46.0061
	3.02	59.85		3.033	48.5504		3.08	38.1229		3.02	42.5394		3.06	46.0054
	3.05	59.86		3.063	48.5529		3.11	38.1248		3.05	42.5416		3.09	46.0077
	3.08	59.86		3.093	48.5545		3.14	38.1261		3.08	42.543		3.12	46.0092
	3.11	59.85		3.123	48.5513		3.17	38.1236		3.11	42.5402		3.15	46.0061
	3.14	59.86		3.153	48.5569		3.2	38.128		3.14	42.5451		3.18	46.0115
	3.17	59.86		3.183	48.5529		3.23	38.1248		3.17	42.5416		3.21	46.0077
	3.2	59.86		3.213	48.5537		3.26	38.1255		3.2	42.5423		3.24	46.0085
	3.23	59.88		3.243	48.5756		3.29	38.1427		3.23	42.5615		3.27	46.0292
	3.25	59.89		3.263	48.5813		3.31	38.1471		3.25	42.5665		3.29	46.0346
	3.28	59.88		3.293	48.5756		3.34	38.1427		3.28	42.5615		3.32	46.0292
	3.31	59.89		3.323	48.5821		3.37	38.1478		3.31	42.5672		3.35	46.0354
	3.34	59.88		3.353	48.5748		3.4	38.142		3.34	42.5608		3.38	46.0284
	3.37	59.9		3.383	48.5878		3.43	38.1522		3.37	42.5721		3.41	46.0407
	3.4	59.91		3.413	48.5934		3.46	38.1567		3.4	42.5771		3.44	46.0461
	3.43	59.9		3.443	48.5853		3.49	38.1503		3.43	42.57		3.47	46.0384
	3.46	59.9		3.473	48.5902		3.52	38.1541		3.46	42.5743		3.5	46.0431
	3.49	59.89		3.503	48.5837		3.55	38.149		3.49	42.5686		3.53	46.0369
	3.52	59.91		3.533	48.5975		3.58	38.1599		3.52	42.5807		3.56	46.05
	3.55	59.93		3.563	48.6121		3.61	38.1713		3.55	42.5935		3.59	46.0638
	3.58	59.92		3.593	48.608		3.64	38.1681		3.58	42.5899		3.62	46.06
	3.61	59.93		3.623	48.6105		3.67	38.1701		3.61	42.592		3.65	46.0623
	3.64	59.93		3.653	48.6145		3.7	38.1733		3.64	42.5956		3.68	46.0661
	3.67	59.93		3.683	48.6089		3.73	38.1688		3.67	42.5906		3.71	46.0607
	3.69	59.96		3.703	48.6381		3.75	38.1917		3.69	42.6162		3.73	46.0884
	3.72	59.95		3.733	48.63		3.78	38.1853		3.72	42.6091		3.76	46.0807
	3.75	59.97		3.763	48.6421		3.81	38.1949		3.75	42.6198		3.79	46.0922
	3.78	59.96		3.793	48.6348		3.84	38.1892		3.78	42.6134		3.82	46.0853
	3.81	59.95		3.823	48.6275		3.87	38.1834		3.81	42.607		3.85	46.0784
	3.84	59.96		3.853	48.6397		3.9	38.193		3.84	42.6176		3.88	46.0899
	3.87	59.97		3.883	48.647		3.93	38.1987		3.87	42.624		3.91	46.0969
	3.9	59.97		3.913	48.6437		3.96	38.1962		3.9	42.6212		3.94	46.0938
	3.93	59.97		3.943	48.6462		3.99	38.1981		3.93	42.6233		3.97	46.0961
	3.96	59.96		3.973	48.6348		4.02	38.1892		3.96	42.6134		4	46.0853
	3.99	59.96		4.003	48.6381		4.05	38.1917		3.99	42.6162		4.03	46.0884
	4.02	59.98		4.033	48.6519		4.08	38.2026		4.02	42.6283		4.06	46.1015
	4.05	59.97		4.063	48.6446		4.11	38.1968		4.05	42.6219		4.09	46.0945
	4.08	59.99		4.093	48.6591		4.14	38.2083		4.08	42.6347		4.12	46.1084
	4.1	59.99		4.113	48.66		4.16	38.2089		4.1	42.6354		4.14	46.1091
	4.13	59.99		4.143	48.664		4.19	38.2121		4.13	42.639		4.17	46.113
	4.16	59.99		4.173	48.6616		4.22	38.2102		4.16	42.6368		4.2	46.1107
	4.19	60		4.203	48.6697		4.25	38.2166		4.19	42.6439		4.23	46.1184
	4.22	60.02		4.233	48.6859		4.28	38.2293		4.22	42.6581		4.26	46.1337
	4.25	60.03		4.263	48.69		4.31	38.2325		4.25	42.6617		4.29	46.1376
	4.28	60.05		4.293	48.7103		4.34	38.2484		4.28	42.6795		4.32	46.1568
	4.31	60.05		4.323	48.7086		4.37	38.2471		4.31	42.678		4.35	46.1553
	4.34	60.06		4.353	48.7192		4.4	38.2554		4.34	42.6873		4.38	46.1653
	4.37	60.1		4.383	48.7533		4.43	38.2822		4.37	42.7171		4.41	46.1975
	4.4	60.14		4.413	48.7816		4.46	38.3045		4.4	42.742		4.44	46.2244
	4.43	60.17		4.443	48.8092		4.49	38.3261		4.43	42.7662		4.47	46.2506
	4.46	60.22		4.473	48.8441		4.52	38.3535		4.46	42.7967		4.5	46.2836
	4.49	60.26		4.503	48.8782		4.55	38.3803		4.49	42.8266		4.53	46.3159
	4.52	60.31		4.533	48.9171		4.58	38.4108		4.52	42.8607		4.56	46.3528
	4.54	60.37		4.553	48.9698		4.6	38.4522		4.54	42.9069		4.58	46.4028
	4.57	60.45		4.583	49.0363		4.63	38.5045		4.57	42.9652		4.61	46.4658
	4.6	60.5		4.613	49.0785		4.66	38.5376		4.6	43.0021		4.64	46.5058
	4.63	60.6		4.643	49.1556		4.69	38.5981		4.63	43.0697		4.67	46.5788
	4.66	60.71		4.673	49.2424		4.72	38.6662		4.66	43.1457		4.7	46.661
	4.69	60.79		4.703	49.3089		4.75	38.7185		4.69	43.204		4.73	46.7241
	4.72	60.92		4.733	49.4168		4.78	38.8032		4.72	43.2985		4.76	46.8263
	4.75	61.03		4.763	49.5028		4.81	38.8707		4.75	43.3738		4.79	46.9078
	4.78	61.18		4.793	49.6236		4.84	38.9656		4.78	43.4797		4.82	47.0223
	4.81	61.29		4.823	49.7185		4.87	39.0401		4.81	43.5629		4.85	47.1122
	4.84	61.45		4.853	49.8491		4.9	39.1427		4.84	43.6773		4.88	47.236
	4.87	61.59		4.883	49.9554		4.93	39.2261		4.87	43.7704		4.91	47.3367
	4.9	61.73		4.913	50.0754		4.96	39.3204		4.9	43.8756		4.94	47.4504
	4.93	61.89		4.943	50.206		4.99	39.4229		4.93	43.99		4.97	47.5742
	4.96	62.05		4.973	50.3301		5.02	39.5204		4.96	44.0988		5	47.6918
	4.98	62.23		4.993	50.4761		5.04	39.635		4.98	44.2267		5.02	47.8301
	5.01	62.34		5.023	50.5711		5.07	39.7096		5.01	44.3099		5.05	47.9201
	5.04	62.52		5.053	50.7122		5.1	39.8204		5.04	44.4335		5.08	48.0538
	5.07	62.66		5.083	50.8274		5.13	39.9108		5.07	44.5345		5.11	48.163
	5.1	62.8		5.113	50.9426		5.16	40.0013		5.1	44.6354		5.14	48.2721
	5.13	62.92		5.143	51.0407		5.19	40.0783		5.13	44.7214		5.17	48.3651
	5.16	63.06		5.173	51.1519		5.22	40.1656		5.16	44.8188		5.2	48.4704
	5.19	63.19		5.203	51.2549		5.25	40.2465		5.19	44.909		5.23	48.568
	5.22	63.27		5.233	51.319		5.28	40.2968		5.22	44.9652		5.26	48.6287
	5.25	63.33		5.263	51.3725		5.31	40.3389		5.25	45.0121		5.29	48.6795
	5.28	63.43		5.293	51.4544		5.34	40.4032		5.28	45.0839		5.32	48.7571
	5.31	63.5		5.323	51.5096		5.37	40.4465		5.31	45.1322		5.35	48.8094
	5.34	63.52		5.353	51.5282		5.4	40.4612		5.34	45.1485		5.38	48.8271
	5.37	63.54		5.383	51.5444		5.43	40.4739		5.37	45.1628		5.41	48.8424
	5.39	63.56		5.403	51.5542		5.45	40.4815		5.39	45.1713		5.43	48.8516
	5.42	63.55		5.433	51.5453		5.48	40.4745		5.42	45.1635		5.46	48.8432
	5.45	63.53		5.463	51.5307		5.51	40.4631		5.45	45.1507		5.49	48.8294
	5.48	63.49		5.493	51.4982		5.54	40.4376		5.48	45.1223		5.52	48.7986
	5.51	63.41		5.523	51.4382		5.57	40.3905		5.51	45.0697		5.55	48.7417
	5.54	63.34		5.553	51.379		5.6	40.3439		5.54	45.0178		5.58	48.6856
	5.57	63.22		5.583	51.2808		5.63	40.2669		5.57	44.9318		5.61	48.5926
	5.6	63.14		5.613	51.22		5.66	40.2191		5.6	44.8785		5.64	48.535
	5.63	63.01		5.643	51.1145		5.69	40.1363		5.63	44.7861		5.67	48.435
	5.66	62.92		5.673	51.035		5.72	40.0739		5.66	44.7164		5.7	48.3597
	5.69	62.78		5.703	50.9223		5.75	39.9853		5.69	44.6176		5.73	48.2529
	5.72	62.65		5.733	50.8209		5.78	39.9057		5.72	44.5288		5.76	48.1568
	5.75	62.49		5.763	50.687		5.81	39.8006		5.75	44.4115		5.79	48.03
	5.78	62.33		5.793	50.5565		5.84	39.6981		5.78	44.2971		5.82	47.9062
	5.81	62.2		5.823	50.4575		5.87	39.6204		5.81	44.2104		5.85	47.8124
	5.83	62.05		5.843	50.3285		5.89	39.5191		5.83	44.0974		5.87	47.6902
	5.86	61.9		5.873	50.2093		5.92	39.4255		5.86	43.9929		5.9	47.5772
	5.89	61.77		5.903	50.1014		5.95	39.3408		5.89	43.8984		5.93	47.475
	5.92	61.61		5.933	49.9773		5.98	39.2433		5.92	43.7896		5.96	47.3574
	5.95	61.48		5.963	49.8718		6.01	39.1605		5.95	43.6972		5.99	47.2575
	5.98	61.33		5.993	49.7453		6.04	39.0611		5.98	43.5864		6.02	47.1376
	6.01	61.19		6.023	49.6366		6.07	38.9758		6.01	43.4911		6.05	47.0346
	6.04	61.04		6.053	49.5109		6.1	38.8771		6.04	43.3809		6.08	46.9154
	6.07	60.93		6.083	49.4224		6.13	38.8076		6.07	43.3035		6.11	46.8317
	6.1	60.81		6.113	49.3284		6.16	38.7338		6.1	43.221		6.14	46.7425
	6.13	60.7		6.143	49.2367		6.19	38.6618		6.13	43.1407		6.17	46.6557
	6.16	60.61		6.173	49.1645		6.22	38.6051		6.16	43.0775		6.2	46.5872
	6.19	60.51		6.203	49.0842		6.25	38.542		6.19	43.0071		6.23	46.5112
	6.22	60.45		6.233	49.0315		6.28	38.5006		6.22	42.9609		6.26	46.4612
	6.25	60.37		6.263	48.9674		6.31	38.4503		6.25	42.9048		6.29	46.4005
	6.27	60.29		6.283	48.9033		6.33	38.4		6.27	42.8486		6.31	46.3397
	6.3	60.21		6.313	48.8433		6.36	38.3529		6.3	42.796		6.34	46.2829
	6.33	60.17		6.343	48.8043		6.39	38.3223		6.33	42.7619		6.37	46.246
	6.36	60.12		6.373	48.7679		6.42	38.2936		6.36	42.7299		6.4	46.2114
	6.39	60.07		6.403	48.724		6.45	38.2592		6.39	42.6915		6.43	46.1699
	6.42	60.01		6.433	48.6778		6.48	38.2229		6.42	42.651		6.46	46.1261
	6.45	59.96		6.463	48.6332		6.51	38.1879		6.45	42.6119		6.49	46.0838
	6.48	59.92		6.493	48.6016		6.54	38.1631		6.48	42.5842		6.52	46.0538
	6.51	59.9		6.523	48.5894		6.57	38.1535		6.51	42.5736		6.55	46.0423
	6.54	59.88		6.553	48.5724		6.6	38.1401		6.54	42.5586		6.58	46.0261
	6.57	59.86		6.583	48.5553		6.63	38.1268		6.57	42.5437		6.61	46.01
	6.6	59.81		6.613	48.5188		6.66	38.0981		6.6	42.5117		6.64	45.9754
	6.63	59.8		6.643	48.5083		6.69	38.0898		6.63	42.5025		6.67	45.9654
	6.66	59.79		6.673	48.5002		6.72	38.0834		6.66	42.4954		6.7	45.9577
	6.69	59.78		6.703	48.4896		6.75	38.0752		6.69	42.4861		6.73	45.9477
	6.71	59.78		6.723	48.4872		6.77	38.0733		6.71	42.484		6.75	45.9454
	6.74	59.78		6.753	48.4937		6.8	38.0783		6.74	42.4897		6.78	45.9516
	6.77	59.75		6.783	48.4677		6.83	38.058		6.77	42.4669		6.81	45.927
	6.8	59.73		6.813	48.4466		6.86	38.0414		6.8	42.4485		6.84	45.907
	6.83	59.71		6.843	48.4353		6.89	38.0325		6.83	42.4385		6.87	45.8962
	6.86	59.73		6.873	48.4499		6.92	38.044		6.86	42.4513		6.9	45.9101
	6.89	59.73		6.903	48.4515		6.95	38.0452		6.89	42.4527		6.93	45.9116
	6.92	59.72		6.933	48.4426		6.98	38.0382		6.92	42.4449		6.96	45.9031
	6.95	59.7		6.963	48.4247		7.01	38.0242		6.95	42.4293		6.99	45.8862
	6.98	59.71		6.993	48.4345		7.04	38.0318		6.98	42.4378		7.02	45.8955
	7.01	59.72		7.023	48.4426		7.07	38.0382		7.01	42.4449		7.05	45.9031
	7.04	59.72		7.053	48.4401		7.1	38.0363		7.04	42.4428		7.08	45.9008
	7.07	59.75		7.083	48.4645		7.13	38.0554		7.07	42.4641		7.11	45.9239
	7.1	59.78		7.113	48.4872		7.16	38.0733		7.1	42.484		7.14	45.9454
	7.12	59.81		7.133	48.5172		7.18	38.0968		7.12	42.5103		7.16	45.9739
	7.15	59.91		7.163	48.5975		7.21	38.1599		7.15	42.5807		7.19	46.05
	7.18	60.1		7.193	48.7533		7.24	38.2822		7.18	42.7171		7.22	46.1975
	7.21	60.37		7.223	48.9698		7.27	38.4522		7.21	42.9069		7.25	46.4028
	7.24	60.81		7.253	49.3227		7.3	38.7293		7.24	43.2161		7.28	46.7371
	7.27	61.45		7.283	49.8451		7.33	39.1395		7.27	43.6738		7.31	47.2321
	7.3	62.25		7.313	50.4948		7.36	39.6497		7.3	44.2431		7.34	47.8478
	7.33	63.25		7.343	51.3052		7.39	40.286		7.33	44.9531		7.37	48.6157
	7.36	64.45		7.373	52.2769		7.42	41.0491		7.36	45.8045		7.4	49.5365
	7.39	65.97		7.403	53.5099		7.45	42.0172		7.39	46.8849		7.43	50.7048
	7.42	67.46		7.433	54.7218		7.48	42.9688		7.42	47.9467		7.46	51.8532
	7.45	69.05		7.463	56.0115		7.51	43.9815		7.45	49.0768		7.49	53.0753
	7.48	70.72		7.493	57.3653		7.54	45.0446		7.48	50.263		7.52	54.3582
	7.51	72.54		7.523	58.8384		7.57	46.2013		7.51	51.5537		7.55	55.754
	7.54	74.16		7.553	60.1517		7.6	47.2325		7.54	52.7043		7.58	56.9985
	7.56	75.78		7.573	61.4666		7.62	48.265		7.56	53.8564		7.6	58.2444
	7.59	77.39		7.603	62.7742		7.65	49.2917		7.59	55.0021		7.63	59.4835
	7.62	78.82		7.633	63.939		7.68	50.2064		7.62	56.0227		7.66	60.5872
	7.65	80.12		7.663	64.9878		7.71	51.0299		7.65	56.9417		7.69	61.5811
	7.68	81.23		7.693	65.889		7.74	51.7376		7.68	57.7313		7.72	62.435
	7.71	82.35		7.723	66.8		7.77	52.4529		7.71	58.5295		7.75	63.2982
	7.74	83.34		7.753	67.599		7.8	53.0802		7.74	59.2296		7.78	64.0553
	7.77	83.99		7.783	68.1254		7.83	53.4936		7.77	59.6908		7.81	64.5542
	7.8	84.63		7.813	68.6486		7.86	53.9045		7.8	60.1493		7.84	65.05
	7.83	85.22		7.843	69.1256		7.89	54.279		7.83	60.5672		7.87	65.5019
	7.86	85.64		7.873	69.4687		7.92	54.5484		7.86	60.8678		7.9	65.8271
	7.89	86		7.903	69.7615		7.95	54.7783		7.89	61.1244		7.93	66.1045
	7.92	86.3		7.933	70.0049		7.98	54.9694		7.92	61.3376		7.96	66.3351
	7.95	86.53		7.963	70.1906		8.01	55.1153		7.95	61.5003		7.99	66.5112
	7.98	86.71		7.993	70.3326		8.04	55.2268		7.98	61.6247		8.02	66.6457
	8	86.85		8.013	70.4494		8.06	55.3185		8	61.7271		8.04	66.7563
	8.03	87		8.043	70.567		8.09	55.4108		8.03	61.8301		8.07	66.8678
	8.06	87.14		8.073	70.6879		8.12	55.5057		8.06	61.936		8.1	66.9823
	8.09	87.29		8.103	70.8095		8.15	55.6013		8.09	62.0426		8.13	67.0976
	8.12	87.42		8.133	70.9085		8.18	55.679		8.12	62.1294		8.16	67.1914
	8.15	87.59		8.163	71.0464		8.21	55.7873		8.15	62.2502		8.19	67.3221
	8.18	87.71		8.193	71.1494		8.24	55.8681		8.18	62.3404		8.22	67.4197
	8.21	87.91		8.223	71.306		8.27	55.9911		8.21	62.4776		8.25	67.568
	8.24	88.17		8.253	71.5177		8.3	56.1573		8.24	62.6631		8.28	67.7686
	8.27	88.45		8.283	71.7432		8.33	56.3344		8.27	62.8607		8.31	67.9823
	8.3	88.79		8.313	72.0263		8.36	56.5567		8.3	63.1087		8.34	68.2506
	8.33	89.39		8.343	72.5073		8.39	56.9344		8.33	63.5302		8.37	68.7064
	8.36	89.98		8.373	72.9891		8.42	57.3127		8.36	63.9524		8.4	69.1629
	8.39	90.88		8.403	73.7159		8.45	57.8834		8.39	64.5892		8.43	69.8517
	8.41	91.99		8.423	74.6212		8.47	58.5943		8.41	65.3824		8.45	70.7095
	8.44	93.41		8.453	75.7722		8.5	59.4981		8.44	66.3909		8.48	71.8002
	8.47	95.34		8.483	77.3378		8.53	60.7274		8.47	67.7626		8.51	73.2836
	8.5	97.61		8.513	79.1775		8.56	62.172		8.5	69.3746		8.54	75.0269
	8.53	100.22		8.543	81.2914		8.59	63.8319		8.53	71.2267		8.57	77.03
	8.56	103.07		8.573	83.6024		8.62	65.6465		8.56	73.2516		8.6	79.2198
	8.59	106.66		8.603	86.5193		8.65	67.9369		8.59	75.8074		8.63	81.9839
	8.62	109.94		8.633	89.1791		8.68	70.0255		8.62	78.1379		8.66	84.5042
	8.65	113.32		8.663	91.9192		8.71	72.1771		8.65	80.5387		8.69	87.1007
	8.68	116.71		8.693	94.6707		8.74	74.3376		8.68	82.9495		8.72	89.7079
	8.71	120.01		8.723	97.3499		8.77	76.4414		8.71	85.2971		8.75	92.2467
	8.74	122.82		8.753	99.6261		8.8	78.2287		8.74	87.2914		8.78	94.4035
	8.77	125.22		8.783	101.573		8.83	79.7573		8.77	88.9972		8.81	96.2483
	8.8	127.37		8.813	103.319		8.86	81.128		8.8	90.5267		8.84	97.9024
	8.83	129.18		8.843	104.782		8.89	82.2771		8.83	91.8088		8.87	99.289
	8.85	130.55		8.863	105.9		8.91	83.1554		8.85	92.7889		8.89	100.349
	8.88	131.74		8.893	106.859		8.94	83.9083		8.88	93.629		8.92	101.257
	8.91	132.51		8.923	107.487		8.97	84.4013		8.91	94.1791		8.95	101.852
	8.94	133.17		8.953	108.018		9	84.8185		8.94	94.6446		8.98	102.356
	8.97	133.61		8.983	108.379		9.03	85.1019		8.97	94.9609		9.01	102.698
	9	133.93		9.013	108.642		9.06	85.3083		9	95.1912		9.04	102.947
	9.03	134.19		9.043	108.848		9.09	85.4701		9.03	95.3717		9.07	103.142
	9.06	134.3		9.073	108.939		9.12	85.5414		9.06	95.4513		9.1	103.228
	9.09	134.3		9.103	108.939		9.15	85.5414		9.09	95.4513		9.13	103.228
	9.12	134.23		9.133	108.88		9.18	85.4949		9.12	95.3994		9.16	103.172
	9.15	134.06		9.163	108.744		9.21	85.3885		9.15	95.2807		9.19	103.044
	9.18	133.91		9.193	108.622		9.24	85.2924		9.18	95.1734		9.22	102.928
	9.21	133.74		9.223	108.481		9.27	85.1822		9.21	95.0505		9.25	102.795
	9.24	133.6		9.253	108.373		9.3	85.0968		9.24	94.9552		9.28	102.692
	9.27	133.53		9.283	108.312		9.33	85.049		9.27	94.9019		9.31	102.634
	9.29	133.61		9.303	108.381		9.35	85.1032		9.29	94.9623		9.33	102.7
	9.32	133.92		9.333	108.628		9.38	85.2974		9.32	95.1791		9.36	102.934
	9.35	134.49		9.363	109.09		9.41	85.6599		9.35	95.5835		9.39	103.371
	9.38	135.32		9.393	109.768		9.44	86.1924		9.38	96.1777		9.42	104.014
	9.41	136.32		9.423	110.577		9.47	86.8274		9.41	96.8863		9.45	104.78
	9.44	137.45		9.453	111.491		9.5	87.5452		9.44	97.6873		9.48	105.646
	9.47	138.72		9.483	112.521		9.53	88.3541		9.47	98.5899		9.51	106.623
	9.5	139.75		9.513	113.361		9.56	89.0134		9.5	99.3255		9.54	107.418
	9.53	140.48		9.543	113.954		9.59	89.4796		9.53	99.8458		9.57	107.981
	9.56	140.88		9.573	114.275		9.62	89.7312		9.56	100.126		9.6	108.284
	9.59	140.81		9.603	114.223		9.65	89.6904		9.59	100.081		9.63	108.235
	9.62	140.23		9.633	113.747		9.68	89.3166		9.62	99.6638		9.66	107.784
	9.65	139.07		9.663	112.807		9.71	88.5784		9.65	98.8401		9.69	106.893
	9.68	137.46		9.693	111.503		9.74	87.5548		9.68	97.6979		9.72	105.658
	9.71	135.51		9.723	109.917		9.77	86.3096		9.71	96.3085		9.75	104.155
	9.73	133.48		9.743	108.271		9.79	85.0172		9.73	94.8664		9.77	102.596
	9.76	131.37		9.773	106.559		9.82	83.6726		9.76	93.366		9.8	100.973
	9.79	129.28		9.803	104.864		9.85	82.3414		9.79	91.8806		9.83	99.3666
	9.82	127.53		9.833	103.447		9.88	81.2287		9.82	90.6389		9.86	98.0238
	9.85	126.14		9.863	102.322		9.91	80.3452		9.85	89.6532		9.89	96.9577
	9.88	125.14		9.893	101.509		9.94	79.707		9.88	88.941		9.92	96.1876
	9.91	124.56		9.923	101.041		9.97	79.3395		9.91	88.5309		9.95	95.744
	9.94	124.48		9.953	100.974		10	79.2873		9.94	88.4726		9.98	95.681
	9.97	124.98		9.983	101.376		10.03	79.6032		9.97	88.8252		10.01	96.0623
	10	126.07		10.013	102.263		10.06	80.2994		10	89.602		10.04	96.9024
	10.03	129.08		10.043	104.706		10.09	82.2172		10.03	91.742		10.07	99.2168
	10.06	134.75		10.073	109.302		10.12	85.8268		10.06	95.7697		10.1	103.573
	10.09	148.31		10.103	120.307		10.15	94.4675		10.09	105.412		10.13	114
	10.12	183.98		10.133	149.241		10.18	117.187		10.12	130.763		10.16	141.417
	10.14	258.7		10.153	209.85		10.2	164.779		10.14	183.869		10.18	198.849
	10.17	360.04		10.183	292.048		10.23	229.323		10.17	255.89		10.21	276.739
	10.2	457.65		10.213	371.224		10.26	291.494		10.2	325.263		10.24	351.764
	10.23	570.61		10.243	462.859		10.29	363.448		10.23	405.553		10.27	438.596
	10.26	682.29		10.273	553.449		10.32	434.581		10.26	484.927		10.3	524.437
	10.29	776.85		10.303	630.153		10.35	494.81		10.29	552.134		10.33	597.119
	10.32	847.06		10.333	687.103		10.38	539.529		10.32	602.033		10.36	651.085
	10.35	905.81		10.363	734.759		10.41	576.95		10.35	643.789		10.39	696.242
	10.38	945.77		10.393	767.168		10.44	602.398		10.38	672.186		10.42	726.952
	10.41	974.34		10.423	790.348		10.47	620.599		10.41	692.495		10.45	748.917
	10.44	999.3		10.453	810.597		10.5	636.499		10.44	710.237		10.48	768.105
	10.47	1020.75		10.483	827.994		10.53	650.16		10.47	725.481		10.51	784.59
	10.5	1037.83		10.513	841.846		10.56	661.037		10.5	737.618		10.54	797.716
	10.53	1052.19		10.543	853.495		10.59	670.183		10.53	747.824		10.57	808.753
	10.56	1067.16		10.573	865.639		10.62	679.72		10.56	758.465		10.6	820.261
	10.58	1078.48		10.593	874.822		10.64	686.931		10.58	766.511		10.62	828.963
	10.61	1085.49		10.623	880.508		10.67	691.395		10.61	771.493		10.65	834.351
	10.64	1090.92		10.653	884.916		10.7	694.856		10.64	775.355		10.68	838.527
	10.67	1095.29		10.683	888.46		10.73	697.639		10.67	778.46		10.71	841.885
	10.7	1097.44		10.713	890.204		10.76	699.008		10.7	779.988		10.74	843.538
	10.73	1097.63		10.743	890.355		10.79	699.127		10.73	780.12		10.77	843.681
	10.76	1091.57		10.773	885.436		10.82	695.264		10.76	775.81		10.8	839.02
	10.79	1083.34		10.803	878.766		10.85	690.027		10.79	769.967		10.83	832.7
	10.82	1074.98		10.833	871.983		10.88	684.701		10.82	764.023		10.86	826.273
	10.85	1067.43		10.863	865.857		10.91	679.89		10.85	758.655		10.89	820.467
	10.88	1060.05		10.893	859.87		10.94	675.19		10.88	753.41		10.92	814.795
	10.91	1052.3		10.923	853.585		10.97	670.254		10.91	747.903		10.95	808.839
	10.94	1041.8		10.953	845.067		11	663.566		10.94	740.439		10.98	800.767
	10.97	1025.76		10.983	832.059		11.03	653.352		10.97	729.043		11.01	788.442
	11	1000.12		11.013	811.261		11.06	637.02		11	710.819		11.04	768.733
	11.02	964.75		11.033	782.567		11.08	614.489		11.02	685.677		11.06	741.543
	11.05	920.92		11.063	747.018		11.11	586.576		11.05	654.53		11.09	707.859
	11.08	869.41		11.093	705.234		11.14	553.766		11.08	617.919		11.12	668.264
	11.11	808.28		11.123	655.646		11.17	514.829		11.11	574.471		11.15	621.277
	11.14	748.11		11.153	606.837		11.2	476.502		11.14	531.705		11.18	575.026
	11.17	683.69		11.183	554.579		11.23	435.468		11.17	485.917		11.21	525.507
	11.2	626.29		11.213	508.02		11.26	398.909		11.2	445.122		11.24	481.389
	11.23	578.11		11.243	468.937		11.29	368.22		11.23	410.878		11.27	444.355
	11.26	541.21		11.273	439.01		11.32	344.721		11.26	384.657		11.3	415.997
	11.29	511.2		11.303	414.663		11.35	325.603		11.29	363.324		11.33	392.926
	11.32	484.02		11.333	392.621		11.38	308.295		11.32	344.011		11.36	372.039
	11.35	456.74		11.363	370.492		11.41	290.918		11.35	324.621		11.39	351.07
	11.38	425.04		11.393	344.774		11.44	270.724		11.38	302.087		11.42	326.7
	11.41	387.25		11.423	314.125		11.47	246.658		11.41	275.233		11.45	297.658
	11.43	349.7		11.443	283.661		11.49	222.737		11.43	248.541		11.47	268.791
	11.46	316.5		11.473	256.732		11.52	201.592		11.46	224.946		11.5	243.274
	11.49	290.75		11.503	235.844		11.55	185.19		11.49	206.644		11.53	223.48
	11.52	270.81		11.533	219.671		11.58	172.49		11.52	192.473		11.56	208.155
	11.55	253.55		11.563	205.673		11.61	161.499		11.55	180.209		11.59	194.892
	11.58	240.67		11.593	195.224		11.64	153.294		11.58	171.053		11.62	184.99
	11.61	229.85		11.623	186.445		11.67	146.401		11.61	163.361		11.65	176.671
	11.64	220.92		11.653	179.202		11.7	140.713		11.64	157.015		11.68	169.808
	11.67	212.36		11.683	172.262		11.73	135.264		11.67	150.934		11.71	163.231
	11.7	205.1		11.713	166.366		11.76	130.634		11.7	145.768		11.74	157.645
	11.73	199.31		11.743	161.674		11.79	126.95		11.73	141.657		11.77	153.199
	11.76	194.05		11.773	157.404		11.82	123.597		11.76	137.915		11.8	149.152
	11.79	189.28		11.803	153.533		11.85	120.557		11.79	134.524		11.83	145.484
	11.82	185.29		11.833	150.296		11.88	118.016		11.82	131.688		11.86	142.417
	11.85	181.89		11.863	147.539		11.91	115.851		11.85	129.272		11.89	139.805
	11.87	178.37		11.883	144.689		11.93	113.613		11.87	126.775		11.91	137.104
	11.9	175.4		11.913	142.278		11.96	111.72		11.9	124.662		11.94	134.819
	11.93	172.71		11.943	140.093		11.99	110.004		11.93	122.748		11.97	132.749
	11.96	170.16		11.973	138.023		12.02	108.379		11.96	120.935		12	130.788
	11.99	167.41		12.003	135.793		12.05	106.628		11.99	118.981		12.03	128.675
	12.02	164.43		12.033	133.382		12.08	104.734		12.02	116.868		12.06	126.39
	12.05	161.74		12.063	131.196		12.11	103.018		12.05	114.952		12.09	124.318
	12.08	158.91		12.093	128.903		12.14	101.217		12.08	112.943		12.12	122.145
	12.11	155.84		12.123	126.407		12.17	99.258		12.11	110.757		12.15	119.781
	12.14	153.13		12.153	124.216		12.2	97.5376		12.14	108.837		12.18	117.705
	12.17	150.4		12.183	121.997		12.23	95.7949		12.17	106.893		12.21	115.602
	12.2	147.7		12.213	119.808		12.26	94.0758		12.2	104.974		12.24	113.527
	12.23	145.03		12.243	117.639		12.29	92.3726		12.23	103.074		12.27	111.472
	12.26	142.3		12.273	115.426		12.32	90.635		12.26	101.135		12.3	109.375
	12.29	140.25		12.303	113.766		12.35	89.3319		12.29	99.6809		12.33	107.802
	12.31	138.06		12.323	111.987		12.37	87.935		12.31	98.1222		12.35	106.117
	12.34	136.07		12.353	110.376		12.4	86.6694		12.34	96.71		12.38	104.59
	12.37	134.33		12.383	108.966		12.43	85.5624		12.37	95.4748		12.41	103.254
	12.4	132.75		12.413	107.68		12.46	84.5529		12.4	94.3483		12.44	102.035
	12.43	131.15		12.443	106.38		12.49	83.5319		12.43	93.209		12.47	100.803
	12.46	129.8		12.473	105.287		12.52	82.6739		12.46	92.2516		12.5	99.7679
	12.49	128.62		12.503	104.332		12.55	81.9242		12.49	91.4151		12.53	98.8632
	12.52	127.66		12.533	103.555		12.58	81.314		12.52	90.7342		12.56	98.1268
	12.55	126.59		12.563	102.687		12.61	80.6325		12.55	89.9737		12.59	97.3044
	12.58	125.78		12.593	102.031		12.64	80.1172		12.58	89.3987		12.62	96.6826
	12.61	124.99		12.623	101.387		12.67	79.6115		12.61	88.8344		12.65	96.0722
	12.64	124.16		12.653	100.712		12.7	79.0815		12.64	88.2431		12.68	95.4327
	12.67	123.2		12.683	99.9335		12.73	78.4701		12.67	87.5608		12.71	94.6949
	12.7	122.22		12.713	99.1385		12.76	77.8459		12.7	86.8642		12.74	93.9416
	12.73	121.08		12.743	98.2179		12.79	77.1229		12.73	86.0576		12.77	93.0692
	12.75	119.7		12.763	97.096		12.81	76.242		12.75	85.0746		12.79	92.0062
	12.78	118.15		12.793	95.8371		12.84	75.2535		12.78	83.9716		12.82	90.8132
	12.81	116.44		12.823	94.4484		12.87	74.1631		12.81	82.7548		12.85	89.4973
	12.84	114.65		12.853	92.9972		12.9	73.0236		12.84	81.4833		12.88	88.1222
	12.87	112.61		12.883	91.3465		12.93	71.7274		12.87	80.037		12.91	86.558
	12.9	110.72		12.913	89.8094		12.96	70.5204		12.9	78.6901		12.94	85.1015
	12.93	108.9		12.943	88.3379		12.99	69.365		12.93	77.4009		12.97	83.7071
	12.96	107.04		12.973	86.8227		13.02	68.1752		12.96	76.0732		13	82.2713
	12.99	105.02		13.003	85.1898		13.05	66.893		12.99	74.6425		13.03	80.7241
	13.02	103.25		13.033	83.75		13.08	65.7624		13.02	73.3809		13.06	79.3597
	13.05	101.61		13.063	82.4197		13.11	64.7178		13.05	72.2154		13.09	78.0991
	13.08	100.12		13.093	81.2119		13.14	63.7694		13.08	71.1571		13.12	76.9547
	13.11	98.63		13.123	80.0041		13.17	62.821		13.11	70.0988		13.15	75.8101
	13.14	97.43		13.153	79.029		13.2	62.0554		13.14	69.2445		13.18	74.8862
	13.16	96.36		13.173	78.1668		13.22	61.3783		13.16	68.489		13.2	74.0692
	13.19	95.34		13.203	77.3337		13.25	60.7242		13.19	67.7591		13.23	73.2798
	13.22	94.49		13.233	76.6434		13.28	60.1822		13.22	67.1542		13.26	72.6257
	13.25	93.76		13.263	76.0561		13.31	59.721		13.25	66.6397		13.29	72.0692
	13.28	93.16		13.293	75.5702		13.34	59.3395		13.28	66.2139		13.32	71.6088
	13.31	92.59		13.323	75.1055		13.37	58.9745		13.31	65.8067		13.35	71.1683
	13.34	92.16		13.353	74.7575		13.4	58.7013		13.34	65.5018		13.38	70.8386
	13.37	91.75		13.383	74.4257		13.43	58.4408		13.37	65.2111		13.41	70.5242
	13.4	91.48		13.413	74.2043		13.46	58.2669		13.4	65.0171		13.44	70.3144
	13.43	91.19		13.443	73.9666		13.49	58.0802		13.43	64.8088		13.47	70.0892
	13.46	90.94		13.473	73.7654		13.52	57.9223		13.46	64.6325		13.5	69.8985
	13.49	90.75		13.503	73.6154		13.55	57.8045		13.49	64.5011		13.53	69.7563
	13.52	90.57		13.533	73.4685		13.58	57.6892		13.52	64.3724		13.56	69.6172
	13.55	90.4		13.563	73.3298		13.61	57.5802		13.55	64.2509		13.59	69.4858
	13.58	90.23		13.593	73.1935		13.64	57.4733		13.58	64.1315		13.62	69.3567
	13.6	90.06		13.613	73.0492		13.66	57.3599		13.6	64.005		13.64	69.2198
	13.63	89.87		13.643	72.8983		13.69	57.2414		13.63	63.8728		13.67	69.0769
	13.66	89.59		13.673	72.6679		13.72	57.0605		13.66	63.6709		13.7	68.8586
	13.69	89.29		13.703	72.431		13.75	56.8745		13.69	63.4634		13.73	68.6341
	13.72	88.91		13.733	72.1212		13.78	56.6312		13.72	63.1919		13.76	68.3405
	13.75	88.45		13.763	71.7481		13.81	56.3382		13.75	62.865		13.79	67.9869
	13.78	87.96		13.793	71.3465		13.84	56.0229		13.78	62.5132		13.82	67.6064
	13.81	87.39		13.823	70.885		13.87	55.6605		13.81	62.1087		13.85	67.1691
	13.84	86.81		13.853	70.4161		13.9	55.2924		13.84	61.6979		13.88	66.7248
	13.87	86.18		13.883	69.9075		13.93	54.893		13.87	61.2523		13.91	66.2429
	13.9	85.65		13.913	69.4768		13.96	54.5548		13.9	60.8749		13.94	65.8347
	13.93	85.12		13.943	69.0485		13.99	54.2185		13.93	60.4997		13.97	65.4289
	13.96	84.7		13.973	68.7078		14.02	53.9509		13.96	60.2011		14	65.1061
	13.99	84.4		14.003	68.4588		14.05	53.7554		13.99	59.9829		14.03	64.8701
	14.02	84.19		14.033	68.2949		14.08	53.6268		14.02	59.8394		14.06	64.7148
	14.04	84.15		14.053	68.2592		14.1	53.5987		14.04	59.8081		14.08	64.681
	14.07	84.17		14.083	68.2738		14.13	53.6102		14.07	59.8209		14.11	64.6949
	14.1	84.3		14.113	68.3825		14.16	53.6955		14.1	59.9161		14.14	64.7978
	14.13	84.54		14.143	68.5732		14.19	53.8452		14.13	60.0832		14.17	64.9785
	14.16	84.83		14.173	68.81		14.22	54.0312		14.16	60.2907		14.2	65.2029
	14.19	85.27		14.203	69.1669		14.25	54.3115		14.19	60.6034		14.23	65.5411
	14.22	85.71		14.233	69.5271		14.28	54.5943		14.22	60.919		14.26	65.8824
	14.25	86.18		14.263	69.9067		14.31	54.8924		14.25	61.2516		14.29	66.2421
	14.28	86.71		14.293	70.3342		14.34	55.228		14.28	61.6262		14.32	66.6472
	14.31	87.28		14.323	70.7982		14.37	55.5924		14.31	62.0327		14.35	67.0868
	14.34	87.78		14.353	71.2038		14.4	55.9108		14.34	62.3881		14.38	67.4712
	14.37	88.23		14.383	71.5663		14.43	56.1955		14.37	62.7058		14.41	67.8148
	14.4	88.58		14.413	71.8527		14.46	56.4204		14.4	62.9567		14.44	68.0861
	14.43	88.79		14.443	72.0238		14.49	56.5548		14.43	63.1066		14.47	68.2483
	14.45	88.83		14.463	72.0587		14.51	56.5822		14.45	63.1372		14.49	68.2813
	14.48	88.69		14.493	71.9427		14.54	56.4911		14.48	63.0355		14.52	68.1714
	14.51	88.29		14.523	71.6207		14.57	56.2382		14.51	62.7534		14.55	67.8663
	14.54	87.74		14.553	71.1697		14.6	55.8841		14.54	62.3582		14.58	67.4389
	14.57	87.03		14.583	70.5938		14.63	55.4318		14.57	61.8536		14.61	66.8932
	14.6	86.19		14.613	69.9148		14.66	54.8987		14.6	61.2587		14.64	66.2498
	14.63	85.2		14.643	69.1069		14.69	54.2643		14.63	60.5508		14.67	65.4843
	14.66	84.25		14.673	68.3379		14.72	53.6605		14.66	59.877		14.7	64.7556
	14.69	83.3		14.703	67.5681		14.75	53.056		14.69	59.2026		14.73	64.0261
	14.72	82.39		14.733	66.8316		14.78	52.4777		14.72	58.5572		14.76	63.3282
	14.75	81.52		14.763	66.1226		14.81	51.921		14.75	57.936		14.79	62.6564
	14.78	80.88		14.793	65.6043		14.84	51.514		14.78	57.4819		14.82	62.1653
	14.81	80.38		14.823	65.1987		14.87	51.1955		14.81	57.1265		14.85	61.7809
	14.84	80		14.853	64.8929		14.9	50.9554		14.84	56.8586		14.88	61.4912
	14.87	79.81		14.883	64.7404		14.93	50.8357		14.87	56.7249		14.91	61.3467
	14.89	79.79		14.903	64.721		14.95	50.8204		14.89	56.7079		14.93	61.3282
	14.92	79.95		14.933	64.8532		14.98	50.9242		14.92	56.8237		14.96	61.4535
	14.95	80.25		14.963	65.0973		15.01	51.1159		14.95	57.0377		14.99	61.6849
	14.98	80.69		14.993	65.4486		15.04	51.3917		14.98	57.3454		15.02	62.0177
	15.01	81.21		15.023	65.8769		15.07	51.728		15.01	57.7207		15.05	62.4235
	15.04	81.85		15.053	66.3936		15.1	52.1338		15.04	58.1734		15.08	62.9131
	15.07	82.61		15.083	67.0076		15.13	52.6159		15.07	58.7114		15.11	63.495
	15.1	83.38		15.113	67.633		15.16	53.107		15.1	59.2594		15.14	64.0876
	15.13	84.09		15.143	68.2082		15.19	53.5586		15.13	59.7633		15.17	64.6326
	15.16	84.87		15.173	68.8392		15.22	54.0541		15.16	60.3163		15.2	65.2306
	15.19	85.58		15.203	69.42		15.25	54.5102		15.19	60.8252		15.23	65.7809
	15.22	86.23		15.233	69.9457		15.28	54.9229		15.22	61.2857		15.26	66.279
	15.25	86.82		15.263	70.4283		15.31	55.3019		15.25	61.7086		15.29	66.7364
	15.28	87.38		15.293	70.8761		15.34	55.6535		15.28	62.1009		15.32	67.1606
	15.31	87.85		15.323	71.2573		15.37	55.9529		15.31	62.435		15.35	67.5219
	15.33	88.24		15.343	71.5737		15.39	56.2013		15.33	62.7122		15.37	67.8217
	15.36	88.52		15.373	71.8024		15.42	56.3809		15.36	62.9126		15.4	68.0384
	15.39	88.74		15.403	71.9857		15.45	56.5248		15.39	63.0732		15.43	68.2121
	15.42	88.85		15.433	72.0733		15.48	56.5936		15.42	63.15		15.46	68.2952
	15.45	88.88		15.463	72.092		15.51	56.6083		15.45	63.1663		15.49	68.3128
	15.48	88.78		15.493	72.0141		15.54	56.5471		15.48	63.0981		15.52	68.239
	15.51	88.63		15.523	71.89		15.57	56.4497		15.51	62.9893		15.55	68.1214
	15.54	88.39		15.553	71.6945		15.6	56.2962		15.54	62.818		15.58	67.9362
	15.57	88.08		15.583	71.443		15.63	56.0987		15.57	62.5977		15.61	67.6979
	15.6	87.71		15.613	71.1486		15.66	55.8675		15.6	62.3397		15.64	67.4189
	15.63	87.31		15.643	70.8209		15.69	55.6102		15.63	62.0526		15.67	67.1084
	15.66	86.93		15.673	70.5167		15.72	55.3713		15.66	61.7861		15.7	66.8201
	15.69	86.51		15.703	70.1712		15.75	55.1		15.69	61.4833		15.73	66.4927
	15.72	86.1		15.733	69.8434		15.78	54.8427		15.72	61.1962		15.76	66.1822
	15.75	85.67		15.763	69.4938		15.81	54.5682		15.75	60.8898		15.79	65.8509
	15.77	85.28		15.783	69.1767		15.83	54.3191		15.77	60.6119		15.81	65.5503
	15.8	84.87		15.813	68.8392		15.86	54.0541		15.8	60.3163		15.84	65.2306
	15.83	84.39		15.843	68.4564		15.89	53.7535		15.83	59.9808		15.87	64.8678
	15.86	83.9		15.873	68.0565		15.92	53.4395		15.86	59.6304		15.9	64.4888
	15.89	83.4		15.903	67.6484		15.95	53.1191		15.89	59.2729		15.93	64.1022
	15.92	82.78		15.933	67.1439		15.98	52.7229		15.92	58.8308		15.96	63.6241
	15.95	82.08		15.963	66.5769		16.01	52.2777		15.95	58.334		15.99	63.0869
	15.98	81.33		15.993	65.971		16.04	51.8019		15.98	57.8031		16.02	62.5127
	16.01	80.56		16.023	65.3504		16.07	51.3147		16.01	57.2594		16.05	61.9247
	16.04	79.69		16.053	64.639		16.1	50.7561		16.04	56.6361		16.08	61.2506
	16.07	78.76		16.083	63.8863		16.13	50.165		16.07	55.9766		16.11	60.5373
	16.1	77.86		16.113	63.1587		16.16	49.5936		16.1	55.339		16.14	59.8478
	16.13	77		16.143	62.4554		16.19	49.0414		16.13	54.7228		16.17	59.1814
	16.16	76.11		16.173	61.7334		16.22	48.4745		16.16	54.0903		16.2	58.4973
	16.18	75.22		16.193	61.0164		16.24	47.9115		16.18	53.462		16.22	57.8178
	16.21	74.45		16.223	60.3918		16.27	47.421		16.21	52.9147		16.25	57.226
	16.24	73.73		16.253	59.8102		16.3	46.9643		16.24	52.4051		16.28	56.6749
	16.27	73.04		16.283	59.2472		16.33	46.5223		16.27	51.9119		16.31	56.1414
	16.3	72.48		16.313	58.7938		16.36	46.1662		16.3	51.5146		16.34	55.7118
	16.33	72.02		16.343	58.4174		16.39	45.8707		16.33	51.1848		16.37	55.3551
	16.36	71.67		16.373	58.1351		16.42	45.649		16.36	50.9374		16.4	55.0876
	16.39	71.38		16.403	57.8983		16.45	45.4631		16.39	50.7299		16.43	54.8632
	16.42	71.2		16.433	57.7539		16.48	45.3497		16.42	50.6034		16.46	54.7264
	16.45	71.15		16.463	57.7141		16.51	45.3185		16.45	50.5686		16.49	54.6887
	16.48	71.15		16.493	57.715		16.54	45.3191		16.48	50.5693		16.52	54.6895
	16.51	71.3		16.523	57.8391		16.57	45.4166		16.51	50.678		16.55	54.8071
	16.54	71.54		16.553	58.0297		16.6	45.5662		16.54	50.8451		16.58	54.9877
	16.57	71.8		16.583	58.2382		16.63	45.7299		16.57	51.0277		16.61	55.1852
	16.6	72.18		16.613	58.5513		16.66	45.9758		16.6	51.3021		16.64	55.4819
	16.62	72.61		16.633	58.9001		16.68	46.2497		16.62	51.6077		16.66	55.8124
	16.65	73.05		16.663	59.2578		16.71	46.5306		16.65	51.9211		16.69	56.1514
	16.68	73.52		16.693	59.6398		16.74	46.8306		16.68	52.2559		16.72	56.5134
	16.71	74.08		16.723	60.0868		16.77	47.1815		16.71	52.6475		16.75	56.937
	16.74	74.6		16.753	60.5102		16.8	47.514		16.74	53.0185		16.78	57.3382
	16.77	75.05		16.783	60.8777		16.83	47.8025		16.77	53.3404		16.81	57.6864
	16.8	75.48		16.813	61.224		16.86	48.0745		16.8	53.6439		16.84	58.0146
	16.83	75.93		16.843	61.5907		16.89	48.3624		16.83	53.9652		16.87	58.362
	16.86	76.23		16.873	61.8381		16.92	48.5567		16.86	54.182		16.9	58.5965
	16.89	76.46		16.903	62.0214		16.95	48.7006		16.89	54.3426		16.93	58.7702
	16.92	76.57		16.933	62.1106		16.98	48.7707		16.92	54.4207		16.96	58.8547
	16.95	76.58		16.963	62.1204		17.01	48.7783		16.95	54.4293		16.99	58.864
	16.98	76.44		16.993	62.0052		17.04	48.6879		16.98	54.3284		17.02	58.7548
	17.01	76.23		17.023	61.8332		17.07	48.5529		17.01	54.1777		17.05	58.5919
	17.04	75.88		17.053	61.5493		17.1	48.3299		17.04	53.9289		17.08	58.3228
	17.06	75.43		17.073	61.1892		17.12	48.0471		17.06	53.6134		17.1	57.9815
	17.09	74.92		17.103	60.7755		17.15	47.7223		17.09	53.2509		17.13	57.5896
	17.12	74.37		17.133	60.3245		17.18	47.3681		17.12	52.8557		17.16	57.1622
	17.15	73.73		17.163	59.8077		17.21	46.9624		17.15	52.403		17.19	56.6726
	17.18	73.11		17.193	59.3073		17.24	46.5694		17.18	51.9645		17.22	56.1983
	17.21	72.5		17.223	58.8068		17.27	46.1764		17.21	51.5259		17.25	55.7241
	17.24	71.91		17.253	58.3323		17.3	45.8038		17.24	51.1102		17.28	55.2744
	17.27	71.26		17.283	57.8034		17.33	45.3885		17.27	50.6468		17.31	54.7732
	17.3	70.74		17.313	57.3832		17.36	45.0586		17.3	50.2786		17.34	54.3751
	17.33	70.24		17.343	56.976		17.39	44.7388		17.33	49.9218		17.37	53.9892
	17.36	69.77		17.373	56.5907		17.42	44.4363		17.36	49.5842		17.4	53.6241
	17.39	69.31		17.403	56.2208		17.45	44.1459		17.39	49.2601		17.43	53.2736
	17.42	68.92		17.433	55.9053		17.48	43.8981		17.42	48.9836		17.46	52.9746
	17.45	68.57		17.463	55.623		17.51	43.6764		17.45	48.7363		17.49	52.7071
	17.47	68.25		17.483	55.361		17.53	43.4707		17.47	48.5067		17.51	52.4589
	17.5	67.93		17.513	55.1006		17.56	43.2662		17.5	48.2786		17.54	52.2121
	17.53	67.66		17.543	54.8864		17.59	43.0981		17.53	48.091		17.57	52.0092
	17.56	67.39		17.573	54.6601		17.62	42.9204		17.56	47.8927		17.6	51.7948
	17.59	67.14		17.603	54.4622		17.65	42.765		17.59	47.7193		17.63	51.6072
	17.62	66.91		17.633	54.274		17.68	42.6172		17.62	47.5544		17.66	51.4289
	17.65	66.68		17.663	54.0858		17.71	42.4694		17.65	47.3895		17.69	51.2506
	17.68	66.43		17.693	53.8838		17.74	42.3108		17.68	47.2125		17.72	51.0592
	17.71	66.18		17.723	53.6786		17.77	42.1497		17.71	47.0327		17.75	50.8647
	17.74	65.94		17.753	53.4856		17.8	41.9981		17.74	46.8635		17.78	50.6818
	17.77	65.68		17.783	53.2747		17.83	41.8325		17.77	46.6788		17.81	50.4819
	17.8	65.43		17.813	53.0719		17.86	41.6733		17.8	46.5011		17.84	50.2898
	17.83	65.18		17.843	52.8731		17.89	41.5172		17.83	46.3269		17.87	50.1015
	17.86	64.93		17.873	52.6687		17.92	41.3567		17.86	46.1478		17.9	49.9078
	17.89	64.69		17.903	52.47		17.95	41.2006		17.89	45.9737		17.93	49.7195
	17.91	64.44		17.923	52.2696		17.97	41.0433		17.91	45.7981		17.95	49.5296
	17.94	64.2		17.953	52.075		18	40.8905		17.94	45.6276		17.98	49.3451
	17.97	64.01		17.983	51.9216		18.03	40.7701		17.97	45.4933		18.01	49.1998
	18	63.8		18.013	51.7545		18.06	40.6388		18	45.3468		18.04	49.0415
	18.03	63.58		18.043	51.5753		18.09	40.4981		18.03	45.1898		18.07	48.8716
	18.06	63.43		18.073	51.4536		18.12	40.4025		18.06	45.0832		18.1	48.7563
	18.09	63.28		18.103	51.3279		18.15	40.3038		18.09	44.973		18.13	48.6372
	18.12	63.13		18.133	51.2078		18.18	40.2096		18.12	44.8678		18.16	48.5234
	18.15	63		18.163	51.0999		18.21	40.1248		18.15	44.7733		18.19	48.4212
	18.18	62.85		18.193	50.9847		18.24	40.0344		18.18	44.6724		18.22	48.3121
	18.21	62.75		18.223	50.902		18.27	39.9694		18.21	44.5999		18.25	48.2337
	18.24	62.65		18.253	50.8177		18.3	39.9032		18.24	44.5259		18.28	48.1537
	18.27	62.55		18.283	50.7373		18.33	39.8401		18.27	44.4556		18.31	48.0776
	18.3	62.46		18.313	50.6643		18.36	39.7828		18.3	44.3916		18.34	48.0085
	18.33	62.41		18.343	50.6205		18.39	39.7484		18.33	44.3532		18.37	47.9669
	18.35	62.3		18.363	50.5378		18.41	39.6834		18.35	44.2807		18.39	47.8886
	18.38	62.25		18.393	50.4924		18.44	39.6478		18.38	44.2409		18.42	47.8455
	18.41	62.18		18.423	50.434		18.47	39.6019		18.41	44.1898		18.45	47.7902
	18.44	62.13		18.453	50.3991		18.5	39.5745		18.44	44.1592		18.48	47.7571
	18.47	62.08		18.483	50.3602		18.53	39.544		18.47	44.1251		18.51	47.7202
	18.5	62.05		18.513	50.3293		18.56	39.5197		18.5	44.0981		18.54	47.691
	18.53	61.99		18.543	50.2871		18.59	39.4866		18.53	44.0611		18.57	47.651
	18.56	61.96		18.573	50.262		18.62	39.4669		18.56	44.0391		18.6	47.6272
	18.59	61.93		18.603	50.2385		18.65	39.4484		18.59	44.0185		18.63	47.6049
	18.62	61.89		18.633	50.206		18.68	39.4229		18.62	43.99		18.66	47.5742
	18.65	61.86		18.663	50.1793		18.71	39.4019		18.65	43.9666		18.69	47.5488
	18.68	61.84		18.693	50.1598		18.74	39.3866		18.68	43.9495		18.72	47.5304
	18.71	61.83		18.723	50.1549		18.77	39.3828		18.71	43.9453		18.75	47.5258
	18.74	61.81		18.753	50.1347		18.8	39.3669		18.74	43.9275		18.78	47.5065
	18.77	61.78		18.783	50.1111		18.83	39.3484		18.77	43.9069		18.81	47.4842
	18.79	61.78		18.803	50.1136		18.85	39.3503		18.79	43.909		18.83	47.4866
	18.82	61.78		18.833	50.116		18.88	39.3522		18.82	43.9112		18.86	47.4888
	18.85	61.77		18.863	50.1063		18.91	39.3446		18.85	43.9026		18.89	47.4796
	18.88	61.76		18.893	50.0998		18.94	39.3395		18.88	43.8969		18.92	47.4735
	18.91	61.74		18.923	50.0779		18.97	39.3223		18.91	43.8777		18.95	47.4527
	18.94	61.75		18.953	50.0876		19	39.3299		18.94	43.8863		18.98	47.462
	18.97	61.76		18.983	50.0998		19.03	39.3395		18.97	43.8969		19.01	47.4735
	19	61.78		19.013	50.1119		19.06	39.349		19	43.9076		19.04	47.485
	19.03	61.75		19.043	50.0917		19.09	39.3331		19.03	43.8898		19.07	47.4658
	19.06	61.74		19.073	50.0819		19.12	39.3255		19.06	43.8813		19.1	47.4566
	19.09	61.76		19.103	50.099		19.15	39.3389		19.09	43.8962		19.13	47.4727
	19.12	61.78		19.133	50.1111		19.18	39.3484		19.12	43.9069		19.16	47.4842
	19.15	61.76		19.163	50.0941		19.21	39.335		19.15	43.892		19.19	47.4681
	19.18	61.78		19.193	50.1119		19.24	39.349		19.18	43.9076		19.22	47.485
	19.2	61.77		19.213	50.1079		19.26	39.3459		19.2	43.904		19.24	47.4812
	19.23	61.79		19.243	50.1225		19.29	39.3573		19.23	43.9168		19.27	47.495
	19.26	61.8		19.273	50.1273		19.32	39.3612		19.26	43.9211		19.3	47.4996
	19.29	61.79		19.303	50.12		19.35	39.3554		19.29	43.9147		19.33	47.4927
	19.32	61.81		19.333	50.1387		19.38	39.3701		19.32	43.9311		19.36	47.5104
	19.35	61.83		19.363	50.1525		19.41	39.3809		19.35	43.9431		19.39	47.5234
	19.38	61.85		19.393	50.1728		19.44	39.3968		19.38	43.9609		19.42	47.5427
	19.41	61.85		19.423	50.1736		19.47	39.3974		19.41	43.9616		19.45	47.5434
	19.44	61.88		19.453	50.1979		19.5	39.4166		19.44	43.9829		19.48	47.5665
	19.47	61.92		19.483	50.2279		19.53	39.4401		19.47	44.0092		19.51	47.5949
	19.5	61.95		19.513	50.2474		19.56	39.4554		19.5	44.0263		19.54	47.6134
	19.53	62.02		19.543	50.3074		19.59	39.5025		19.53	44.0789		19.57	47.6703
	19.56	62.06		19.573	50.3374		19.62	39.5261		19.56	44.1052		19.6	47.6987
	19.59	62.12		19.603	50.3877		19.65	39.5656		19.59	44.1493		19.63	47.7463
	19.62	62.19		19.633	50.447		19.68	39.6121		19.62	44.2011		19.66	47.8025
	19.64	62.27		19.653	50.5127		19.7	39.6637		19.64	44.2587		19.68	47.8647
	19.67	62.35		19.683	50.5751		19.73	39.7127		19.67	44.3134		19.71	47.9239
	19.7	62.45		19.713	50.6579		19.76	39.7777		19.7	44.3859		19.74	48.0023
	19.73	62.54		19.743	50.7309		19.79	39.835		19.73	44.4499		19.77	48.0715
	19.76	62.63		19.773	50.8039		19.82	39.8924		19.76	44.5139		19.8	48.1407
	19.79	62.75		19.803	50.9012		19.85	39.9688		19.79	44.5992		19.83	48.2329
	19.82	62.88		19.833	51.005		19.88	40.0503		19.82	44.6901		19.86	48.3313
	19.85	62.98		19.863	51.0861		19.91	40.114		19.85	44.7612		19.89	48.4081
	19.88	63.11		19.893	51.1916		19.94	40.1968		19.88	44.8536		19.92	48.5081
	19.91	63.24		19.923	51.2962		19.97	40.279		19.91	44.9453		19.95	48.6072
	19.94	63.34		19.953	51.3814		20	40.3459		19.94	45.0199		19.98	48.6879
	19.97	63.46		19.983	51.4723		20.03	40.4172		19.97	45.0995		20.01	48.774
	20	63.57		20.013	51.5615		20.06	40.4873		20	45.1777		20.04	48.8586
	20.03	63.68		20.043	51.6564		20.09	40.5618		20.03	45.2608		20.07	48.9485
	20.06	63.79		20.073	51.7424		20.12	40.6293		20.06	45.3362		20.1	49.03
	20.08	63.88		20.093	51.8138		20.14	40.6853		20.08	45.3987		20.12	49.0976
	20.11	63.96		20.123	51.8803		20.17	40.7376		20.11	45.457		20.15	49.1606
	20.14	64.04		20.153	51.9468		20.2	40.7898		20.14	45.5153		20.18	49.2237
	20.17	64.13		20.183	52.0222		20.23	40.849		20.17	45.5814		20.21	49.2952
	20.2	64.17		20.213	52.0555		20.26	40.8752		20.2	45.6105		20.24	49.3267
	20.23	64.23		20.243	52.1033		20.29	40.9127		20.23	45.6525		20.27	49.372
	20.26	64.26		20.273	52.122		20.32	40.9274		20.26	45.6688		20.3	49.3897
	20.29	64.29		20.303	52.1504		20.35	40.9497		20.29	45.6937		20.33	49.4166
	20.32	64.28		20.333	52.1374		20.38	40.9395		20.32	45.6823		20.36	49.4043
	20.35	64.27		20.363	52.1342		20.41	40.9369		20.35	45.6795		20.39	49.4012
	20.38	64.25		20.393	52.1139		20.44	40.921		20.38	45.6617		20.42	49.382
	20.41	64.21		20.423	52.0879		20.47	40.9006		20.41	45.639		20.45	49.3574
	20.44	64.15		20.453	52.0352		20.5	40.8592		20.44	45.5928		20.48	49.3075
	20.47	64.07		20.483	51.9719		20.53	40.8096		20.47	45.5373		20.51	49.2475
	20.49	64.03		20.503	51.9354		20.55	40.7809		20.49	45.5053		20.53	49.2129
	20.52	63.93		20.533	51.8567		20.58	40.7191		20.52	45.4364		20.56	49.1384
	20.55	63.88		20.563	51.817		20.61	40.6879		20.55	45.4016		20.59	49.1007
	20.58	63.81		20.593	51.7618		20.64	40.6446		20.58	45.3532		20.62	49.0484
	20.61	63.75		20.623	51.7116		20.67	40.6051		20.61	45.3092		20.65	49.0008
	20.64	63.7		20.653	51.6677		20.7	40.5707		20.64	45.2708		20.68	48.9593
	20.67	63.64		20.683	51.6248		20.73	40.5369		20.67	45.2331		20.71	48.9185
	20.7	63.57		20.713	51.568		20.76	40.4924		20.7	45.1834		20.74	48.8647
	20.73	63.52		20.743	51.5266		20.79	40.4599		20.73	45.1471		20.77	48.8255
	20.76	63.49		20.773	51.5023		20.82	40.4408		20.76	45.1258		20.8	48.8025
	20.79	63.46		20.803	51.4796		20.85	40.4229		20.79	45.1059		20.83	48.7809
	20.82	63.45		20.833	51.469		20.88	40.4147		20.82	45.0967		20.86	48.7709
	20.85	63.42		20.863	51.4423		20.91	40.3936		20.85	45.0732		20.89	48.7456
	20.88	63.44		20.893	51.456		20.94	40.4045		20.88	45.0853		20.92	48.7587
	20.91	63.46		20.923	51.4747		20.97	40.4191		20.91	45.1016		20.95	48.7763
	20.93	63.47		20.943	51.4836		20.99	40.4261		20.93	45.1095		20.97	48.7848
	20.96	63.5		20.973	51.5071		21.02	40.4446		20.96	45.1301		21	48.8071
	20.99	63.54		21.003	51.5404		21.05	40.4707		20.99	45.1592		21.03	48.8386
	21.02	63.59		21.033	51.5793		21.08	40.5013		21.02	45.1933		21.06	48.8755
	21.05	63.65		21.063	51.6296		21.11	40.5408		21.05	45.2374		21.09	48.9231
	21.08	63.72		21.093	51.684		21.14	40.5834		21.08	45.285		21.12	48.9746
	21.11	63.85		21.123	51.791		21.17	40.6675		21.11	45.3788		21.15	49.0761
	21.14	63.95		21.153	51.8738		21.2	40.7325		21.14	45.4513		21.18	49.1545
	21.17	64.05		21.183	51.9549		21.23	40.7962		21.17	45.5224		21.21	49.2314
	21.2	64.16		21.213	52.0474		21.26	40.8688		21.2	45.6034		21.24	49.319
	21.23	64.33		21.243	52.1804		21.29	40.9733		21.23	45.72		21.27	49.445
	21.26	64.46		21.273	52.2899		21.32	41.0592		21.26	45.8159		21.3	49.5488
	21.29	64.59		21.303	52.3946		21.35	41.1414		21.29	45.9076		21.33	49.648
	21.32	64.73		21.333	52.5057		21.38	41.2287		21.32	46.005		21.36	49.7533
	21.35	64.89		21.363	52.6338		21.41	41.3293		21.35	46.1173		21.39	49.8747
	21.37	65.01		21.383	52.7312		21.43	41.4057		21.37	46.2026		21.41	49.9669
	21.4	65.12		21.413	52.8228		21.46	41.4777		21.4	46.2829		21.44	50.0538
	21.43	65.23		21.443	52.9104		21.49	41.5465		21.43	46.3596		21.47	50.1368
	21.46	65.34		21.473	53.0013		21.52	41.6178		21.46	46.4392		21.5	50.2229
	21.49	65.41		21.503	53.0589		21.55	41.6631		21.49	46.4897		21.53	50.2775
	21.52	65.46		21.533	53.1019		21.58	41.6968		21.52	46.5274		21.56	50.3182
	21.55	65.53		21.563	53.1587		21.61	41.7414		21.55	46.5771		21.59	50.372
	21.58	65.57		21.593	53.1911		21.64	41.7669		21.58	46.6056		21.62	50.4028
	21.61	65.6		21.623	53.2082		21.67	41.7803		21.61	46.6205		21.65	50.4189
	21.64	65.59		21.653	53.2017		21.7	41.7752		21.64	46.6148		21.68	50.4128
	21.67	65.56		21.683	53.1757		21.73	41.7548		21.67	46.592		21.71	50.3882
	21.7	65.53		21.713	53.153		21.76	41.7369		21.7	46.5721		21.74	50.3666
	21.73	65.48		21.743	53.114		21.79	41.7064		21.73	46.538		21.77	50.3297
	21.76	65.38		21.773	53.0354		21.82	41.6446		21.76	46.4691		21.8	50.2552
	21.79	65.31		21.803	52.9753		21.85	41.5975		21.79	46.4165		21.83	50.1983
	21.81	65.21		21.823	52.8959		21.87	41.535		21.81	46.3468		21.85	50.123
	21.84	65.12		21.853	52.8212		21.9	41.4764		21.84	46.2814		21.88	50.0523
	21.87	64.98		21.883	52.7109		21.93	41.3898		21.87	46.1848		21.91	49.9477
	21.9	64.88		21.913	52.6265		21.96	41.3236		21.9	46.1109		21.94	49.8678
	21.93	64.76		21.943	52.5292		21.99	41.2471		21.93	46.0256		21.97	49.7756
	21.96	64.66		21.973	52.4505		22.02	41.1853		21.96	45.9567		22	49.701
	21.99	64.53		22.003	52.3475		22.05	41.1045		21.99	45.8664		22.03	49.6034
	22.02	64.44		22.033	52.2713		22.08	41.0446		22.02	45.7996		22.06	49.5311
	22.05	64.36		22.063	52.208		22.11	40.9949		22.05	45.7441		22.09	49.4712
	22.08	64.29		22.093	52.152		22.14	40.9509		22.08	45.6951		22.12	49.4181
	22.11	64.26		22.123	52.1236		22.17	40.9287		22.11	45.6702		22.15	49.3912
	22.14	64.2		22.153	52.0758		22.2	40.8911		22.14	45.6283		22.18	49.3459
	22.17	64.19		22.183	52.0709		22.23	40.8873		22.17	45.624		22.21	49.3413
	22.2	64.19		22.213	52.0668		22.26	40.8841		22.2	45.6205		22.24	49.3374
	22.22	64.2		22.233	52.0766		22.28	40.8917		22.22	45.629		22.26	49.3467
	22.25	64.25		22.263	52.1147		22.31	40.9217		22.25	45.6624		22.29	49.3828
	22.28	64.29		22.293	52.1455		22.34	40.9459		22.28	45.6894		22.32	49.412
	22.31	64.39		22.323	52.2307		22.37	41.0127		22.31	45.764		22.35	49.4927
	22.34	64.5		22.353	52.3175		22.4	41.0809		22.34	45.8401		22.38	49.5749
	22.37	64.61		22.383	52.41		22.43	41.1535		22.37	45.9211		22.41	49.6626
	22.4	64.73		22.413	52.5097		22.46	41.2319		22.42	46.0085		22.44	49.7571
	22.43	64.87		22.443	52.6233		22.49	41.321		22.43	46.108		22.47	49.8647
	22.46	65.04		22.473	52.7588		22.52	41.4274		22.46	46.2267		22.5	49.9931
	22.49	65.23		22.503	52.9121		22.55	41.5478		22.49	46.361		22.53	50.1384
	22.52	65.4		22.533	53.0475		22.58	41.6541		22.52	46.4797		22.56	50.2667
	22.55	65.6		22.563	53.2122		22.61	41.7834		22.55	46.624		22.59	50.4228
	22.58	65.79		22.593	53.3647		22.64	41.9032		22.58	46.7576		22.62	50.5673
	22.61	65.98		22.623	53.5237		22.67	42.028		22.61	46.8969		22.65	50.7179
	22.64	66.18		22.653	53.6786		22.7	42.1497		22.64	47.0327		22.68	50.8647
	22.66	66.41		22.673	53.87		22.72	42.3		22.66	47.2004		22.7	51.0461
	22.69	66.61		22.703	54.0299		22.75	42.4255		22.69	47.3404		22.73	51.1975
	22.72	66.82		22.733	54.2043		22.78	42.5624		22.72	47.4933		22.76	51.3628
	22.75	67.06		22.763	54.3957		22.81	42.7127		22.75	47.661		22.79	51.5442
	22.78	67.3		22.793	54.592		22.84	42.8669		22.78	47.833		22.82	51.7302
	22.81	67.54		22.823	54.7883		22.87	43.021		22.81	48.005		22.85	51.9162
	22.84	67.81		22.853	55.0073		22.9	43.193		22.84	48.1969		22.88	52.1238
	22.87	68.09		22.883	55.2279		22.93	43.3662		22.87	48.3902		22.91	52.3328
	22.9	68.41		22.913	55.4899		22.96	43.572		22.9	48.6198		22.94	52.5811
	22.93	68.74		22.943	55.756		22.99	43.7809		22.93	48.8529		22.97	52.8332
	22.96	69.12		22.973	56.0707		23.02	44.028		22.96	49.1286		23	53.1314
	22.99	69.55		23.003	56.4155		23.05	44.2987		22.99	49.4307		23.03	53.4581
	23.02	70.02		23.033	56.7967		23.08	44.5981		23.02	49.7647		23.06	53.8194
	23.05	70.55		23.063	57.2258		23.11	44.935		23.05	50.1407		23.09	54.226
	23.08	71.13		23.093	57.6987		23.14	45.3064		23.08	50.5551		23.12	54.6741
	23.1	71.79		23.113	58.2349		23.16	45.7274		23.1	51.0249		23.14	55.1822
	23.13	72.48		23.143	58.7962		23.19	46.1681		23.13	51.5167		23.17	55.7141
	23.16	73.26		23.173	59.4265		23.22	46.6631		23.16	52.0689		23.2	56.3113
	23.19	74.13		23.203	60.129		23.25	47.2146		23.19	52.6844		23.23	56.9769
	23.22	75.02		23.233	60.8541		23.28	47.7841		23.22	53.3198		23.26	57.6641
	23.25	75.93		23.263	61.5939		23.31	48.365		23.25	53.968		23.29	58.3651
	23.28	76.91		23.293	62.3848		23.34	48.986		23.28	54.661		23.32	59.1145
	23.31	77.97		23.323	63.2463		23.37	49.6624		23.31	55.4158		23.35	59.9308
	23.34	78.97		23.353	64.0566		23.4	50.2987		23.34	56.1258		23.38	60.6987
	23.37	80		23.383	64.8889		23.43	50.9522		23.37	56.855		23.41	61.4873
	23.4	80.99		23.413	65.6927		23.46	51.5834		23.41	57.5594		23.44	62.249
	23.43	82.02		23.443	66.529		23.49	52.2401		23.43	58.2921		23.47	63.0415
	23.46	82.92		23.473	67.2623		23.52	52.8159		23.46	58.9346		23.5	63.7364
	23.49	83.77		23.503	67.9486		23.55	53.3548		23.49	59.5359		23.53	64.3866
	23.51	84.59		23.523	68.6154		23.57	53.8783		23.51	60.1201		23.55	65.0185
	23.54	85.32		23.553	69.2091		23.6	54.3446		23.54	60.6404		23.58	65.5811
	23.57	85.92		23.583	69.6983		23.63	54.7287		23.57	61.0689		23.61	66.0446
	23.6	86.38		23.613	70.0714		23.66	55.0217		23.61	61.3959		23.64	66.3982
	23.63	86.79		23.643	70.3983		23.69	55.2783		23.63	61.6823		23.67	66.7079
	23.66	87		23.673	70.5727		23.72	55.4153		23.66	61.8351		23.7	66.8732
	23.69	87.1		23.703	70.6481		23.75	55.4745		23.69	61.9012		23.73	66.9447
	23.72	87.01		23.733	70.5816		23.78	55.4223		23.72	61.8429		23.76	66.8816
	23.75	86.78		23.763	70.3926		23.81	55.2739		23.75	61.6773		23.79	66.7025
	23.78	86.4		23.793	70.0836		23.84	55.0312		23.78	61.4065		23.82	66.4097
	23.81	85.87		23.823	69.652		23.87	54.6924		23.81	61.0284		23.85	66.0008
	23.84	85.16		23.853	69.0793		23.9	54.2427		23.84	60.5266		23.88	65.4581
	23.87	84.29		23.883	68.3744		23.93	53.6892		23.87	59.909		23.91	64.7902
	23.9	83.33		23.913	67.59		23.96	53.0733		23.9	59.2218		23.94	64.0469
	23.93	82.23		23.943	66.7034		23.99	52.3771		23.93	58.4449		23.97	63.2068
	23.95	81.02		23.963	65.7163		24.01	51.6019		23.95	57.58		23.99	62.2713
	23.98	79.7		23.993	64.6512		24.04	50.7656		23.98	56.6468		24.02	61.2621
	24.01	78.44		24.023	63.6235		24.07	49.9586		24.01	55.7463		24.05	60.2882
	24.04	77.12		24.053	62.5576		24.1	49.1217		24.04	54.8124		24.08	59.2782
	24.07	75.71		24.083	61.4106		24.13	48.221		24.07	53.8074		24.11	58.1914
	24.1	74.41		24.113	60.3577		24.16	47.3943		24.1	52.8849		24.14	57.1937
	24.13	73.21		24.143	59.3819		24.19	46.628		24.13	52.0299		24.17	56.269
	24.16	72.07		24.173	58.462		24.22	45.9057		24.16	51.2239		24.2	55.3974
	24.19	70.94		24.203	57.5397		24.25	45.1815		24.19	50.4158		24.23	54.5234
	24.22	70.04		24.233	56.8113		24.28	44.6095		24.22	49.7775		24.26	53.8332
	24.25	69.18		24.263	56.1137		24.31	44.0618		24.25	49.1663		24.29	53.1722
	24.28	68.45		24.293	55.5273		24.34	43.6013		24.28	48.6525		24.32	52.6165
	24.31	67.78		24.323	54.9813		24.37	43.1726		24.31	48.1741		24.35	52.0992
	24.34	67.25		24.353	54.5466		24.4	42.8312		24.34	47.7932		24.38	51.6872
	24.37	66.82		24.383	54.1986		24.43	42.558		24.37	47.4883		24.41	51.3574
	24.39	66.42		24.403	53.8765		24.45	42.3051		24.39	47.2061		24.43	51.0523
	24.42	66.14		24.433	53.6527		24.48	42.1293		24.42	47.01		24.46	50.8401
	24.45	65.94		24.463	53.4896		24.51	42.0013		24.45	46.8671		24.49	50.6856
	24.48	65.79		24.493	53.3671		24.54	41.9051		24.48	46.7598		24.52	50.5696
	24.51	65.69		24.523	53.2852		24.57	41.8408		24.51	46.688		24.55	50.4919
	24.54	65.65		24.553	53.2511		24.6	41.814		24.54	46.6581		24.58	50.4597
	24.57	65.65		24.583	53.2536		24.63	41.8159		24.57	46.6603		24.61	50.462
	24.6	65.65		24.613	53.2511		24.66	41.814		24.6	46.6581		24.64	50.4597
	24.63	65.7		24.643	53.2917		24.69	41.8459		24.63	46.6937		24.67	50.4981
	24.66	65.77		24.673	53.3533		24.72	41.8943		24.66	46.7477		24.7	50.5565
	24.69	65.84		24.703	53.4093		24.75	41.9382		24.69	46.7967		24.73	50.6095
	24.72	65.92		24.733	53.4742		24.78	41.9892		24.72	46.8536		24.76	50.671
	24.75	66.01		24.763	53.5423		24.81	42.0427		24.75	46.9133		24.79	50.7356
	24.78	66.09		24.793	53.6064		24.84	42.093		24.78	46.9694		24.82	50.7963
	24.81	66.17		24.823	53.6713		24.87	42.1439		24.81	47.0263		24.85	50.8578
	24.83	66.25		24.843	53.7427		24.89	42.2		24.83	47.0888		24.87	50.9254
	24.86	66.31		24.873	53.7849		24.92	42.2331		24.86	47.1258		24.9	50.9654
	24.89	66.34		24.903	53.8157		24.95	42.2573		24.89	47.1528		24.93	50.9946
	24.92	66.42		24.933	53.8757		24.98	42.3045		24.92	47.2054		24.96	51.0515
	24.95	66.44		24.963	53.8968		25.01	42.321		24.95	47.2239		24.99	51.0715
	24.98	66.47		24.993	53.9179		25.04	42.3376		24.98	47.2424		25.02	51.0915
	25.01	66.48		25.023	53.9285		25.07	42.3459		25.01	47.2516		25.05	51.1015
	25.04	66.51		25.053	53.9471		25.1	42.3605		25.04	47.2679		25.08	51.1191
	25.07	66.51		25.083	53.9487		25.13	42.3618		25.07	47.2694		25.11	51.1207
	25.1	66.51		25.113	53.9512		25.16	42.3637		25.11	47.2715		25.14	51.123
	25.13	66.52		25.143	53.9577		25.19	42.3688		25.13	47.2772		25.17	51.1291
	25.16	66.48		25.173	53.9268		25.22	42.3446		25.16	47.2502		25.2	51.0999
	25.19	66.46		25.203	53.9122		25.25	42.3331		25.19	47.2374		25.23	51.0861
	25.22	66.45		25.233	53.9033		25.28	42.3261		25.22	47.2296		25.26	51.0776
	25.24	66.41		25.253	53.8709		25.3	42.3006		25.24	47.2011		25.28	51.0469
	25.27	66.36		25.283	53.8263		25.33	42.2656		25.27	47.1621		25.31	51.0046
	25.3	66.32		25.313	53.7979		25.36	42.2433		25.3	47.1372		25.34	50.9777
	25.33	66.27		25.343	53.7524		25.39	42.2076		25.33	47.0974		25.37	50.9347
	25.36	66.2		25.373	53.7005		25.42	42.1669		25.36	47.0519		25.4	50.8855
	25.39	66.14		25.403	53.6527		25.45	42.1293		25.39	47.01		25.43	50.8401
	25.42	66.04		25.433	53.5683		25.48	42.0631		25.42	46.936		25.46	50.7602
	25.45	65.98		25.463	53.5172		25.51	42.0229		25.45	46.8913		25.49	50.7118
	25.48	65.92		25.493	53.4677		25.54	41.9841		25.48	46.8479		25.52	50.6649
	25.51	65.83		25.523	53.402		25.57	41.9325		25.51	46.7903		25.55	50.6026
	25.54	65.78		25.553	53.3582		25.6	41.8981		25.54	46.752		25.58	50.5611
	25.57	65.68		25.583	53.2739		25.63	41.8319		25.57	46.678		25.61	50.4812
	25.6	65.59		25.613	53.2073		25.66	41.7796		25.6	46.6198		25.64	50.4181
	25.63	65.5		25.643	53.1319		25.69	41.7204		25.63	46.5537		25.67	50.3467
	25.66	65.42		25.673	53.0646		25.72	41.6675		25.66	46.4947		25.7	50.2829
	25.68	65.32		25.693	52.9867		25.74	41.6064		25.68	46.4264		25.72	50.2091
	25.71	65.22		25.723	52.9056		25.77	41.5427		25.71	46.3554		25.75	50.1322
	25.74	65.12		25.753	52.8245		25.8	41.479		25.74	46.2843		25.78	50.0553
	25.77	65		25.783	52.7263		25.83	41.4019		25.77	46.1983		25.81	49.9623
	25.8	64.89		25.813	52.6322		25.86	41.328		25.8	46.1159		25.84	49.8732
	25.83	64.74		25.843	52.5162		25.89	41.2369		25.83	46.0142		25.87	49.7633
	25.86	64.61		25.873	52.4083		25.92	41.1522		25.86	45.9197		25.9	49.661
	25.89	64.44		25.903	52.2721		25.95	41.0452		25.89	45.8003		25.93	49.5319
	25.92	64.31		25.933	52.1658		25.98	40.9618		25.92	45.7072		25.96	49.4312
	25.95	64.14		25.963	52.0263		26.01	40.8522		25.95	45.5849		25.99	49.299
	25.98	63.97		25.993	51.8884		26.04	40.7439		25.98	45.4641		26.02	49.1683
	26.01	63.8		26.023	51.7513		26.07	40.6363		26.01	45.344		26.05	49.0384
	26.04	63.6		26.053	51.5899		26.1	40.5096		26.04	45.2026		26.08	48.8855
	26.07	63.42		26.083	51.4431		26.13	40.3943		26.07	45.0739		26.11	48.7463
	26.1	63.22		26.113	51.2784		26.16	40.265		26.1	44.9296		26.14	48.5903
	26.12	63.03		26.133	51.1259		26.18	40.1452		26.12	44.796		26.16	48.4458
	26.15	62.83		26.163	50.9645		26.21	40.0185		26.15	44.6546		26.19	48.2929
	26.18	62.64		26.193	50.8095		26.24	39.8968		26.18	44.5188		26.22	48.146
	26.21	62.45		26.223	50.6587		26.27	39.7783		26.21	44.3866		26.25	48.0031
	26.24	62.27		26.253	50.511		26.3	39.6624		26.24	44.2573		26.28	47.8632
	26.27	62.09		26.283	50.3626		26.33	39.5459		26.27	44.1272		26.31	47.7225
	26.3	61.94		26.313	50.2417		26.36	39.4509		26.3	44.0213		26.34	47.608
	26.33	61.75		26.343	50.0852		26.39	39.328		26.33	43.8841		26.37	47.4597
	26.36	61.57		26.373	49.9432		26.42	39.2166		26.36	43.7598		26.4	47.3251
	26.39	61.44		26.403	49.837		26.45	39.1331		26.39	43.6667		26.43	47.2244
	26.42	61.29		26.433	49.7153		26.48	39.0376		26.42	43.5601		26.46	47.1091
	26.45	61.18		26.463	49.6277		26.51	38.9688		26.45	43.4833		26.49	47.0261
	26.48	61.06		26.493	49.5295		26.54	38.8917		26.48	43.3973		26.52	46.9331
	26.51	60.98		26.523	49.4606		26.57	38.8376		26.51	43.3369		26.55	46.8678
	26.53	60.88		26.543	49.3843		26.59	38.7777		26.53	43.2701		26.57	46.7955
	26.56	60.8		26.573	49.3211		26.62	38.728		26.56	43.2146		26.6	46.7356
	26.59	60.75		26.603	49.274		26.65	38.6911		26.59	43.1734		26.63	46.691
	26.62	60.66		26.633	49.2034		26.68	38.6357		26.62	43.1116		26.66	46.6241
	26.65	60.6		26.663	49.1572		26.71	38.5994		26.65	43.0711		26.69	46.5803
	26.68	60.54		26.693	49.111		26.74	38.5631		26.68	43.0306		26.72	46.5365
	26.71	60.5		26.723	49.0777		26.77	38.5369		26.71	43.0014		26.75	46.505
	26.74	60.46		26.753	49.0444		26.8	38.5108		26.74	42.9723		26.78	46.4735
	26.77	60.42		26.783	49.0063		26.83	38.4809		26.77	42.9389		26.81	46.4374
	26.8	60.37		26.813	48.9706		26.86	38.4529		26.82	42.9076		26.84	46.4035
	26.83	60.36		26.843	48.9585		26.89	38.4433		26.83	42.8969		26.87	46.392
	26.86	60.32		26.873	48.9325		26.92	38.4229		26.86	42.8742		26.9	46.3674
	26.89	60.32		26.903	48.9293		26.95	38.4204		26.89	42.8714		26.93	46.3643
	26.92	60.28		26.933	48.8976		26.98	38.3955		26.92	42.8436		26.96	46.3344
	26.95	60.26		26.963	48.883		27.01	38.3841		26.95	42.8308		26.99	46.3205
	26.97	60.26		26.983	48.8773		27.03	38.3796		26.97	42.8259		27.01	46.3151
	27	60.23		27.013	48.8538		27.06	38.3612		27.01	42.8053		27.04	46.2929
	27.03	60.22		27.043	48.849		27.09	38.3573		27.03	42.801		27.07	46.2882
	27.06	60.23		27.073	48.8571		27.12	38.3637		27.06	42.8081		27.1	46.2959
	27.09	60.2		27.103	48.8287		27.15	38.3414		27.09	42.7832		27.13	46.269

[truncated: 7 more sheets: Supplementary Fig. 14c, Supplementary Fig. 14d, Supplementary Fig. 14e, Supplementary Fig. 14f, Supplementary Fig. 14g, Supplementary Table 2, Primer table]
